# Supplementary material for: Genetically encoded multimeric tags for subcellular protein localization in cryo-EM
Source: Nat Methods. 2023 Nov 6;20(12):1900–8. doi: 10.1038/s41592-023-02053-0 (PMC10703698; doi:10.1038/s41592-023-02053-0)
Supplement: Supplementary file 6 — Single file containing all quantitative source data with tabs for each figure item, including main Figs. 1–3 and Extended Data Figs. 3, 5, 6, 8 and 10. [file 41592_2023_2053_MOESM6_ESM.xlsx]

## Sheet: Fig.1c
Fraction of GEMs overlapping with Mito-EGFP
0 min	15 min	30 min	60 min				Table Analyzed	Fraction of GEMs overlapping with Mito-EGFP
0.096211	0.610245	0.827331	0.895799
0.038535	0.758608	0.679613	0.92398				Kruskal-Wallis test
0.104179	0.903036	0.831375	0.914114				P value	<0.0001
0.131245	0.884401	0.916819	0.926744				Exact or approximate P value?	Approximate
0.154138	0.954046	0.865977	0.863118				P value summary	****
0.144518	0.677277	0.848741	0.875565				Do the medians vary signif. (P < 0.05)?	Yes
0.211577	0.788033	0.958126	0.937222				Number of groups	4
0.217312	0.899321	0.93086	0.952529				Kruskal-Wallis statistic	105.8
0.157308	0.853402	0.946216	0.937976
0.194252	0.904755	0.801564	0.917288				Data summary
0.269103	0.906189	0.773656	0.926252				Number of treatments (columns)	4
0.114841	0.826156	0.864263	0.920484				Number of values (total)	161
0.106831	0.700805	0.877207	0.896697
0.168778	0.857658	0.908751	0.927083
0.186359	0.814917	0.775053	0.755255
0.122704	0.559435	0.889806	0.851093
0.215967	0.464473	0.832472	0.871649
0.13802	0.587827	0.904301	0.9571
0.05732	0.629594	0.886081	0.961044				Number of families	1
0.125024	0.851705	0.82226	0.91898				Number of comparisons per family	3
0.169582	0.286927	0.873724	0.8951				Alpha	0.05
0.114286	0.109364	0.843977	0.915965
0.131197	0.29697	0.887771	0.883671				Dunn's multiple comparisons test	Mean rank diff.	Significant?	Summary	Adjusted P Value	A-?
0.068467	0.713942	0.831092	0.868464				0 min vs. 15 min	-53.1	Yes	****	<0.0001	B	15 min
0.154656	0.683521	0.896741	0.888245				0 min vs. 30 min	-85.86	Yes	****	<0.0001	C	30 min
0.08073	0.864253	0.895463	0.857668				0 min vs. 60 min	-97.68	Yes	****	<0.0001	D	60 min
0.025521	0.723254	0.881794	0.804024
0.088828	0.765941	0.906784	0.861497				Test details	Mean rank 1	Mean rank 2	Mean rank diff.	n1	n2	Z
0.076923	0.829069	0.918156	0.933437				0 min vs. 15 min	21.68	74.78	-53.1	40	40	5.094
0.078101	0.951101	0.847285	0.902115				0 min vs. 30 min	21.68	107.5	-85.86	40	41	8.287
0.089203	0.863511	0.865492	0.805548				0 min vs. 60 min	21.68	119.4	-97.68	40	40	9.37
0.098293	0.229452	0.914521	0.876504
0.184787	0.853369	0.95422	0.864699
0.077966	0.252091	0.892593	0.895362
0.071593	0.212783	0.893536	0.903188
0.026747	0.245082	0.742248	0.831644
0.050024	0.587949	0.926817	0.913965
0.156504	0.567634	0.793051	0.789349
0.052393	0.387137	0.902753	0.776493
0.212014	0.124494	0.706546	0.835389
		0.82471

## Sheet: Fig.2c,d
Fraction of GEMs overlapping with Ki-67														Fraction of Ki-67 overlapping with GEMs
0 min	15 min	30 min	60 min		Table Analyzed	Fraction of GEMs overlapping with Ki-67								0 min	15 min	30 min	60 min			Table Analyzed	Fraction of Ki-67 overlapping with GEMs
0.062083	0.218356	0.6588	0.584956											0.061926	0.417156	0.733881	0.772162
0.079728	0.276684	0.73554	0.538372		Kruskal-Wallis test									0.153428	0.167153	0.764323	0.89768			Kruskal-Wallis test
0.084691	0.561536	0.433595	0.79218		P value	<0.0001								0.19499	0.234881	0.809191	0.735618			P value	<0.0001
0.133411	0.416603	0.50158	0.798072		Exact or approximate P value?	Approximate								0.195939	0.330302	0.739471	0.694743			Exact or approximate P value?	Approximate
0.122133	0.320473	0.646091	0.777359		P value summary	****								0.136148	0.367501	0.747494	0.729352			P value summary	****
0.085127	0.268036	0.572826	0.602425		Do the medians vary signif. (P < 0.05)?	Yes								0.050821	0.385985	0.700881	0.865471			Do the medians vary signif. (P < 0.05)?	Yes
0.042275	0.390179	0.47604	0.810222		Number of groups	4								0.068313	0.480327	0.791967	0.648377			Number of groups	4
0.013668	0.356292	0.555634	0.795718		Kruskal-Wallis statistic	112.4								0.012692	0.22542	0.826978	0.688801			Kruskal-Wallis statistic	109.1
0.042559	0.274539	0.701959	0.762104											0.022397	0.188337	0.657449	0.635044
0.049772	0.471542	0.683421	0.639484		Data summary									0.049322	0.314927	0.767599	0.717096			Data summary
0.103461	0.300642	0.548594	0.687317		Number of treatments (columns)	4								0.117757	0.158957	0.817558	0.808675			Number of treatments (columns)	4
0.112268	0.499777	0.454973	0.694688		Number of values (total)	161								0.161979	0.306905	0.724193	0.794621			Number of values (total)	161
0.075985	0.352056	0.574637	0.695931											0.065449	0.547941	0.789586	0.776495
0.026073	0.293578	0.547059	0.812528											0.007369	0.354229	0.802816	0.691828
0.035874	0.602984	0.693163	0.648833											0.01639	0.197954	0.733241	0.687892
0.029251	0.282461	0.597195	0.72273		Number of families	1								0.064707	0.488502	0.737455	0.602324			Number of families	1
0.055551	0.273868	0.680586	0.721937		Number of comparisons per family	3								0.048234	0.382824	0.688514	0.622399			Number of comparisons per family	3
0.03325	0.435355	0.528432	0.462105		Alpha	0.05								0.070658	0.223732	0.753834	0.887138			Alpha	0.05
0.010458	0.196196	0.556413	0.832775											0.005716	0.133669	0.715204	0.658989
0.084361	0.332958	0.657877	0.886717		Dunn's multiple comparisons test	Mean rank diff.	Significant?	Summary	Adjusted P Value	A-?				0.093693	0.487449	0.748308	0.239484			Dunn's multiple comparisons test	Mean rank diff.	Significant?	Summary	Adjusted P Value	A-?
0.118566	0.465857	0.354609	0.581756		0 min vs. 15 min	-53.44	Yes	****	<0.0001	B	15 min			0.199379	0.107656	0.627927	0.586719			0 min vs. 15 min	-47	Yes	****	<0.0001	B	15 min
0.115338	0.161942	0.392626	0.70788		0 min vs. 30 min	-83.07	Yes	****	<0.0001	C	30 min			0.192103	0.037539	0.495784	0.552505			0 min vs. 30 min	-97.25	Yes	****	<0.0001	C	30 min
0.045527	0.200363	0.399194	0.637607		0 min vs. 60 min	-103.5	Yes	****	<0.0001	D	60 min			0.028174	0.580474	0.579213	0.603408			0 min vs. 60 min	-86.96	Yes	****	<0.0001	D	60 min
0.138292	0.641491	0.724979	0.44389											0.110016	0.37754	0.595297	0.155599
0.030244	0.473706	0.516153	0.937508		Test details	Mean rank 1	Mean rank 2	Mean rank diff.	n1	n2	Z			0.01547	0.547421	0.582839	0.522037			Test details	Mean rank 1	Mean rank 2	Mean rank diff.	n1	n2	Z
0.156217	0.335426	0.48806	0.061741		0 min vs. 15 min	21.68	75.12	-53.44	41	41	5.19			0.449703	0.601356	0.696655	0.251013			0 min vs. 15 min	23.8	70.8	-47	41	41	4.565
0.072065	0.445177	0.457224	0.90294		0 min vs. 30 min	21.68	104.8	-83.07	41	40	8.017			0.027083	0.472951	0.688836	0.33284			0 min vs. 30 min	23.8	121.1	-97.25	41	40	9.386
0.096651	0.271305	0.47024	0.896691		0 min vs. 60 min	21.68	125.2	-103.5	41	39	9.925			0.042325	0.606298	0.228566	0.494825			0 min vs. 60 min	23.8	110.8	-86.96	41	39	8.34
0.022443	0.314912	0.726263	0.766885											0.00291	0.441125	0.177459	0.685917
0.021755	0.439375	0.676542	0.833501											0.023307	0.454044	0.652888	0.478879
0.101859	0.548821	0.834664	0.502696											0.103492	0.594391	0.48813	0.654602
0.081912	0.384834	0.701087	0.874062											0.025769	0.70655	0.689458	0.196405
0.095417	0.479877	0.654075	0.596854											0.046644	0.558483	0.636493	0.610453
0.128562	0.627523	0.83154	0.871479											0.150137	0.617592	0.525849	0.413917
0.16559	0.407688	0.639299	0.370508											0.037843	0.597085	0.593112	0.612244
0.083179	0.33082	0.369938	0.720773											0.14276	0.411615	0.691637	0.665896
0.123498	0.743485	0.87026	0.736941											0.105194	0.12776	0.439666	0.502432
0.13645	0.639602	0.379875	0.794386											0.082218	0.212152	0.62937	0.61088
0.099883	0.382757	0.533711	0.344713											0.019913	0.650345	0.307117	0.629165
0.08493	0.775758	0.329684												0.023611	0.335961	0.734982
0.062994	0.70531													0.045243	0.415206

## Sheet: Fig.2g,h
Fraction of GEMs overlapping with Nup96														Fraction of Nup96 overlapping with GEMs
0h	1h	6h	12h		Table Analyzed	Fraction of GEMs overlapping with Nup96								0h	1h	6h	12h		Table Analyzed	Fraction of Nup96 overlapping with GEMs
0.015789	0.020141	0.085183	0.097583											0.079958	0.088245	0.338382	0.426166
0.035307	0.075421	0.067013	0.046729		Kruskal-Wallis test									0.160843	0.198898	0.307334	0.397006		Kruskal-Wallis test
0.035521	0.087137	0.432003	0.063423		P value	<0.0001								0.17172	0.405697	0.158155	0.319985		P value	<0.0001
0.020781	0.071679	0.152719	0.053991		Exact or approximate P value?	Approximate								0.175084	0.372033	0.363123	0.280545		Exact or approximate P value?	Approximate
0.02412	0.041639	0.133124	0.033074		P value summary	****								0.140699	0.20758	0.181293	0.256734		P value summary	****
0.021666	0.104721	0.080296	0.039717		Do the medians vary signif. (P < 0.05)?	Yes								0.198486	0.267095	0.467959	0.275803		Do the medians vary signif. (P < 0.05)?	Yes
0.024067	0.108961	0.146474	0.014113		Number of groups	4								0.22906	0.278141	0.18376	0.168705		Number of groups	4
0.033735	0.073369	0.060003	0.1177		Kruskal-Wallis statistic	92.63								0.197727	0.098247	0.390679	0.412465		Kruskal-Wallis statistic	56.5
0.037328	0.052672	0.048493	0.111555											0.226405	0.259295	0.347991	0.340727
0.022602	0.047258	0.072215	0.047304		Data summary									0.122613	0.130365	0.250969	0.236597		Data summary
0.01225	0.077267	0.170396	0.04984		Number of treatments (columns)	4								0.158038	0.270307	0.356589	0.185143		Number of treatments (columns)	4
0.017156	0.062121	0.232035	0.077123		Number of values (total)	184								0.211901	0.386364	0.350157	0.212571		Number of values (total)	184
0.022484	0.096461	0.066811	0.114332											0.123008	0.376356	0.287689	0.26934
0.034617	0.038535	0.098435	0.070864											0.073002	0.270227	0.350903	0.243971
0.025356	0.088729	0.063108	0.089859											0.055511	0.343992	0.472775	0.224967
0.016188	0.111316	0.057992	0.082615											0.102102	0.364055	0.391364	0.321919
0.048395	0.040894	0.142991	0.083594		Number of families	1								0.162705	0.265913	0.221495	0.331438		Number of families	1
0.018267	0.081691	0.092339	0.141347		Number of comparisons per family	3								0.116356	0.27906	0.144163	0.304322		Number of comparisons per family	3
0.023669	0.068117	0.08962	0.053715		Alpha	0.05								0.153638	0.337478	0.218977	0.358322		Alpha	0.05
0.039331	0.056009	0.030258	0.061951											0.148409	0.2867	0.111889	0.349988
0.032597	0.245028	0.027695	0.104225		Dunn's multiple comparisons test	Mean rank diff.	Significant?	Summary	Adjusted P Value	A-?				0.151917	0.30415	0.121072	0.322718		Dunn's multiple comparisons test	Mean rank diff.	Significant?	Summary	Adjusted P Value	A-?
0.028047	0.029468	0.85641	0.088138		0h vs. 1h	-60.8	Yes	****	<0.0001	B	1h			0.197517	0.017016	0.008586	0.322412		0h vs. 1h	-59.95	Yes	****	<0.0001	B	1h
0.046937	0.068386	0.358947	0.081377		0h vs. 6h	-102.2	Yes	****	<0.0001	C	6h			0.077491	0.254928	0.118979	0.363932		0h vs. 6h	-69.17	Yes	****	<0.0001	C	6h
0.019009	0.016792	0.398989	0.052389		0h vs. 12h	-86.99	Yes	****	<0.0001	D	12h			0.1357	0.184962	0.255567	0.236573		0h vs. 12h	-76.42	Yes	****	<0.0001	D	12h
0.028003	0.078378	0.490222	0.039735											0.190585	0.127744	0.028502	0.431867
0.016109	0.098938	0.25769	0.076736		Test details	Mean rank 1	Mean rank 2	Mean rank diff.	n1	n2	Z			0.042644	0.186683	0.220074	0.436393		Test details	Mean rank 1	Mean rank 2	Mean rank diff.	n1	n2	Z
0.011512	0.086914	0.130876	0.457424		0h vs. 1h	27.1	87.9	-60.8	41	41	5.169			0.027582	0.206993	0.358019	0.089217		0h vs. 1h	38.51	98.46	-59.95	41	41	5.096
0.052875	0.083765	0.123821	0.063683		0h vs. 6h	27.1	129.3	-102.2	41	44	8.838			0.178752	0.421128	0.294468	0.283371		0h vs. 6h	38.51	107.7	-69.17	41	44	5.983
0.027263	0.068737	0.053288	0.108577		0h vs. 12h	27.1	114.1	-86.99	41	58	8.005			0.191997	0.310312	0.174141	0.35943		0h vs. 12h	38.51	114.9	-76.42	41	58	7.032
0.038343	0.059143	0.091222	0.061184											0.181085	0.375891	0.254808	0.345604
0.036333	0.058905	0.078727	0.093825											0.142734	0.344479	0.359074	0.275962
0.025744	0.038045	0.050675	0.05552											0.155473	0.253896	0.372079	0.350622
0.024383	0.028904	0.377805	0.09143											0.089602	0.173866	0.315382	0.457098
0.014647	0.051193	0.118488	0.182113											0.08161	0.249078	0.22325	0.386596
0.017532	0.066927	0.096791	0.064956											0.151606	0.298979	0.353979	0.340456
0.020614	0.055672	0.144706	0.455836											0.151279	0.416849	0.384985	0.270904
0.02063	0.126051	0.119131	0.29791											0.178736	0.291141	0.355115	0.17541
0.025037	0.092932	0.150066	0.673794											0.180975	0.213284	0.340448	0.093774
0.030776	0.039688	0.165101	0.568847											0.218847	0.307855	0.325986	0.062368
0.034221	0.030279	0.071105	0.094199											0.080385	0.366283	0.459309	0.440184
0.02323	0.031456	0.094037	0.084848											0.186734	0.315779	0.470471	0.426989
		0.134922	0.060904													0.322913	0.437223
		0.086352	0.111087													0.431342	0.370552
		0.127142	0.147165													0.358255	0.300117
			0.184344														0.062824
			0.199411														0.088334
			0.082127														0.421111
			0.107052														0.385803
			0.074269														0.288507
			0.501535														0.259101
			0.118825														0.395883
			0.036072														0.131892
			0.074704														0.396239
			0.103413														0.387593
			0.210533														0.295147
			0.158606														0.226782
			0.045816														0.478487
			0.048795														0.401937

## Sheet: Fig.2k,l,
Fraction of GEMs overlapping with seipin														Fraction of seipin overlapping with GEMs
0h	1h	5h	12h		Table Analyzed	Fraction of GEMs overlapping with seipin								0h	1h	5h	12h		Table Analyzed	Fraction of seipin overlapping with GEMs
0.024107	0.107449	0.367542	0.423055											0.010217	0.454253	0.646371	0.703222
0.02038	0.09404	0.150294	0.280365		Kruskal-Wallis test									0.358337	0.593109	0.763225	0.852747		Kruskal-Wallis test
0.022046	0.144957	0.208206	0.232649		P value	<0.0001								0.061486	0.633793	0.81101	0.798635		P value	<0.0001
0.042742	0.027755	0.155494	0.146181		Exact or approximate P value?	Approximate								0.244506	0.184615	0.690773	0.915942		Exact or approximate P value?	Approximate
0.058307	0.095693	0.326965	0.092145		P value summary	****								0.2177	0.072125	0.218253	0.806793		P value summary	****
0.0473	0.050525	0.062748	0.302733		Do the medians vary signif. (P < 0.05)?	Yes								0.14025	0.565146	0.466667	0.895787		Do the medians vary signif. (P < 0.05)?	Yes
0.130914	0.077188	0.074432	0.185157		Number of groups	4								0.032562	0.051974	0.641519	0.621399		Number of groups	4
0.16656	0.151019	0.48549	0.173332		Kruskal-Wallis statistic	124.7								0.036469	0.339346	0.419691	0.456574		Kruskal-Wallis statistic	143.8
0.108025	0.05227	0.059489	0.248353											0.066098	0.114324	0.709132	0.749329
0.064066	0.027312	0.147355	0.183413		Data summary									0.233292	0.349065	0.856443	0.778858		Data summary
0.128531	0.105918	0.125673	0.21801		Number of treatments (columns)	4								0.018995	0.500173	0.827068	0.39367		Number of treatments (columns)	4
0.017943	0.073199	0.129496	0.114925		Number of values (total)	249								0.104556	0.467817	0.771546	0.715959		Number of values (total)	249
0.051484	0.05169	0.090349	0.175838											0.282082	0.353255	0.699966	0.354396
0.060601	0.073598	0.11106	0.274879											0.163721	0.227799	0.684783	0.745574
0.041198	0.016894	0.121001	0.154524		Number of families	1								0.303928	0.651246	0.847786	0.694425		Number of families	1
0.023044	0.032941	0.116373	0.053589		Number of comparisons per family	3								0.189239	0.026627	0.83526	0.744724		Number of comparisons per family	3
0.027566	0.138196	0.317853	0.227306		Alpha	0.05								0.287414	0.900122	0.833215	0.826087		Alpha	0.05
0.025262	0.007982	0.175338	0.179016											0.203215	0.611399	0.328099	0.849657
0.020006	0.005056	0.090653	0.130665		Dunn's multiple comparisons test	Mean rank diff.	Significant?	Summary	Adjusted P Value	A-?				0.468841	0.176829	0.818741	0.865378		Dunn's multiple comparisons test	Mean rank diff.	Significant?	Summary	Adjusted P Value	A-?
0.022587	0.424056	0.212235	0.48798		0h vs. 1h	-48.02	Yes	***	0.0005	B	1h			0.253333	0.862889	0.67187	0.501181		0h vs. 1h	-56.06	Yes	****	<0.0001	B	1h
0.060565	0.017848	0.15553	0.369049		0h vs. 5h	-102.5	Yes	****	<0.0001	C	5h			0.258853	0.676162	0.448694	0.50397		0h vs. 5h	-110.3	Yes	****	<0.0001	C	5h
0.041701	0.04612	0.147978	0.141339		0h vs. 12h	-125.6	Yes	****	<0.0001	D	12h			0.320346	0.368762	0.151883	0.796531		0h vs. 12h	-135.8	Yes	****	<0.0001	D	12h
0.029046	0.275397	0.164811	0.114197											0.054638	0.308236	0.297425	0.876757
0.013202	0.058128	0.052382	0.021843		Test details	Mean rank 1	Mean rank 2	Mean rank diff.	n1	n2	Z			0.407715	0.577636	0.349189	1		Test details	Mean rank 1	Mean rank 2	Mean rank diff.	n1	n2	Z
0.020017	0.013152	0.420598	0.235884		0h vs. 1h	60.09	108.1	-48.02	76	56	3.785			0.349446	0.016438	0.872286	0.73228		0h vs. 1h	54.01	110.1	-56.06	76	56	4.42
0.026095	0.035112	0.190203	0.322391		0h vs. 5h	60.09	162.6	-102.5	76	53	7.952			0.012178	0.807512	0.706482	0.744147		0h vs. 5h	54.01	164.3	-110.3	76	53	8.56
0.050857	0.472729	0.197875	0.243863		0h vs. 12h	60.09	185.7	-125.6	76	64	10.28			0.138205	0.850505	0.413084	0.873659		0h vs. 12h	54.01	189.8	-135.8	76	64	11.11
0.094449	0.388281	0.160352	0.249892											0.006729	0.878087	0.482659	0.780631
0.047626	0.026799	0.250342	0.149741											0.117777	0.116211	0.946445	0.527124
0.047638	0.057835	0.325082	0.692606											0.154774	0.704651	0.865287	0.356438
0.024243	0.018773	0.291001	0.220636											0.16756	0.714286	0.863725	0.814291
0.047358	0.018392	0.365859	0.276847											0.138105	0.424288	0.907443	0.892761
0.037868	0.081177	0.235682	0.211245											0.04855	0.698113	0.742642	0.802105
0.025335	0.22461	0.170495	0.119116											0.047948	0.361456	0.414541	0.937092
0.010503	0.035931	0.104453	0.149497											0.025401	0.478022	0.354602	0.71027
0.117673	0.015219	0.14248	0.336067											0.116521	0.057221	0.675246	0.936976
0.009384	0.045507	0.234047	0.270112											0.266344	0.488286	0.479703	0.825327
0.006456	0.203727	0.367106	0.361236											0.204887	0.664167	0.904981	0.763263
0.011948	0.050036	0.199214	0.295429											0.061538	0.08903	0.798821	0.911437
0	0.034562	0.364046	0.153586											0	0.010601	0.905626	0.779238
0.009657	0.038533	0.209863	0.163222											0.162461	0.492744	0.80778	0.93473
0	0.120134	0.179294	0.516459											0	0.671198	0.922511	0.493337
0.001704	0.147682	0.341738	0.392282											0.1	0.570879	0.955426	0.902057
0.035814	0.312152	0.43817	0.332822											0.123907	0.464451	0.992325	0.87024
0.01252	0.106135	0.376283	0.342556											0.049165	0.352105	0.852294	0.877022
0.002522	0.501369	0.093222	0.168165											0.010101	0.795265	0.860447	0.917541
0.020216	0.221154	0.223204	0.454086											0.316677	0.529077	0.9646	0.907433
0.007183	0.252212	0.23784	0.116808											0.020033	0.243456	0.934416	0.764187
0.010673	0.221228	0.242499	0.150925											0.1067	0.529077	0.883704	0.840029
0.009379	0.301931	0.038385	0.133558											0.331334	0.582338	0.108844	0.776688
0.007631	0.221978	0.069411	0.378674											0.091503	0.760339	0.90804	0.879173
0.008217	0.022851	0.021599	0.379302											0.146597	0.49258	0.373057	0.908711
0.003016	0.050673	0.153865	0.248658											0.137584	0.219249	0.421163	0.919105
0.031425	0.121673		0.347896											0.023542	0.762424		0.927446
0.072096	0.073267		0.1558											0.327126	0.092478		0.788238
0.048337	0.218173		0.297595											0.351067	0.471997		0.949297
0.048351			0.250423											0.28603			0.919612
0.059811			0.170291											0.46414			0.87092
0.076419			0.256177											0.435103			0.754719
0.057363			0.32825											0.442955			0.924898
0.090715			0.48589											0.318882			0.81868
0.062117			0.354502											0.307255			0.855732
0.034953			0.448269											0.050062			0.884399
0.122119			0.380249											0.160969			0.825428
0.15313														0.312895
0.016678														0.40625
0.017843														0.122106
0.068512														0.498071
0.080698														0.478634
0.137756														0.392981
0.052092														0.111958
0.064233														0.553154
0.077552														0.202004
0.081895														0.394386
0.050939														0.2311
0.052333														0.309628

## Sheet: Fig.2n,o
Protein abundance					Fraction of GEMs overlap with target at 1 h
Mito	Ki-67	Nup96	Seipin		Mito	KI67	Nup	Seipin
901925	220734	110262	76465		0.895799	0.584956	0.020141	0.107449
1317889	260743	156195	24587.7		0.92398	0.538372	0.075421	0.09404
1405507	302968	101932	15078.1		0.914114	0.79218	0.087137	0.144957
3629510	217365	142097	102936		0.926744	0.798072	0.071679	0.027755
1135682	294013	176656	29671.8		0.863118	0.777359	0.041639	0.095693
1450365	353114	136480	28532.6		0.875565	0.602425	0.104721	0.050525
3041581	247003	92357.5	65078.9		0.937222	0.810222	0.108961	0.077188
1916709	602000	156032	29720		0.952529	0.795718	0.073369	0.151019
1610742	340048	91414.9	10676.9		0.937976	0.762104	0.052672	0.05227
2144782	498798	115763	27696.2		0.917288	0.639484	0.047258	0.027312
1174145	496843	134997	33661.2		0.926252	0.687317	0.077267	0.105918
1277579	170977	100757	31384.3		0.920484	0.694688	0.062121	0.073199
461590	544777	132680	43043.4		0.896697	0.695931	0.096461	0.05169
1773559	462996	122814	75733.5		0.927083	0.812528	0.038535	0.073598
3354602	223598	99755	43966.4		0.755255	0.648833	0.088729	0.016894
1543525	530616	107112	30520.1		0.851093	0.72273	0.111316	0.032941
1253210	514446	160128	29681.5		0.871649	0.721937	0.040894	0.138196
1076719	386072	80424.3	52377.9		0.9571	0.462105	0.081691	0.007982
1781398	514561	101907	40730.8		0.961044	0.832775	0.068117	0.005056
1291029	347190	134320	25454		0.91898	0.886717	0.056009	0.424056
1046199	339944	86619.4	28984.1		0.8951	0.581756	0.245028	0.017848
1099411	226980	80328.7	25891.9		0.915965	0.70788	0.029468	0.04612
4178745	174457	117362	36754.3		0.883671	0.637607	0.068386	0.275397
2067529	180064	146634	42704.2		0.868464	0.44389	0.016792	0.058128
1681525	221870	89261.6	26257.2		0.888245	0.937508	0.078378	0.013152
1277889	188259	149125	79236.7		0.857668	0.061741	0.098938	0.035112
1138469	185434	127136	52732.1		0.804024	0.90294	0.086914	0.472729
807113	235395	115641	21072.3		0.861497	0.896691	0.083765	0.388281
2019613	239331	116772	9495.18		0.933437	0.766885	0.068737	0.026799
2014904	187849	142581	9455.05		0.902115	0.833501	0.059143	0.057835
1736549	560274	138564	85578.1		0.805548	0.502696	0.058905	0.018773
2819526	278627	161542	22624.3		0.876504	0.874062	0.038045	0.018392
2039765	460016	81469.6	37996.8		0.864699	0.596854	0.028904	0.081177
1771649	312000	92468.4	24770.9		0.895362	0.871479	0.051193	0.22461
1819092	575178	108262	33741.6		0.903188	0.370508	0.066927	0.035931
2896929	404351	148706	24909.8		0.831644	0.720773	0.055672	0.015219
1368032	222018	125661	27264.1		0.913965	0.736941	0.126051	0.045507
1451537	281817	138974	107094		0.789349	0.794386	0.092932	0.203727
1871032	225989	91282.6	33074.8		0.776493	0.344713	0.039688	0.050036
1033287	322639	123161	51068.8		0.835389		0.030279	0.034562
1545593	192815	106971	28081.3				0.031456	0.038533
1272679	358058	113705	51090.1					0.120134
2091120	775888	102803	36855.5					0.147682
2829161	207103	110854	21736.4					0.312152
1967463	205521	47727.8	51438.4					0.106135
790297	220437	95692	158473					0.501369
776939	446723	53266.8	127435					0.221154
826255	492853	67845.7	49610.6					0.252212
897976	288096	53068.2	44854					0.221228
734102	539070	94522.2	43878.3					0.301931
578450	195200	61862.3	14969.3					0.221978
895096	226879	95220.1	35322.7					0.022851
792497	199459	78008.3	28114					0.050673
1093167	265292	60152.7	36799.8					0.121673
752145	317490	82298	27474					0.073267
1453511	258470	60617.3	27288.3					0.218173
1553201	265817	54736.3	97078.2
592316	118231	63184.1	36861.8
537373	139809	56124.3	41621.4
638553	345757	91199.9	9215.03
1669949	197142	43349.9	2527.93
1982624	135322	112902	-2180.24
1021099	178364	85171.2	6392.2
745096	100721	57402.4	11469.5
1074664	110154	62896.5	19251.3
2749507	306364	145590	3923
2130983	406048	60059.7	-4308.76
1163169	391127	64843.8	11535.2
845153	234946	71371.3	17292.7
1245179	141413	73969.3	16314
715125	360346	91031.8	7091.43
915869	266759	88816.3	1384.75
874277	351449	73154	8432.22
777221	165154	68090.6	24882
1283039	129363	49223	11119.2
951674	147643	76921.5	18290.9
1031200	257414	84078.7	11956
1292902	192612	59747.5	37541.4
842644	250530	131087	18772.9
833913	217988	38065.4	13707.8
795435	216262	36265.6	26412.9
1000712	126472	68608.1	18542.8
1046987	121908	99543.4	10164.8
829863	361515	104457	28448.3
921945	328744	92476	22143.6
826771	51662.8	130887	43089
632433	138608		4779.05
1258617	139633		10933.3
1029481	167192		16139.1
1382134	140263		6892.71
1603873	158925		12009.2
1375319	107230		4547.06
	151899		3195.34
	135880		9144.95
	142282		27404.7
	201971		119533
	181065		2584.54
	197235		2036.97
	163487		7415.44
	318875		16770.8
	211370		46527.6
	202112		-2153.2
	312947		17294.2
	170128		6061.22
	291452		13520.4
	120781		-892.781
	155537		1875.77
	118248		-1271.86
	200837		13510.8
	236405		57219.5
	282844		6496.66
	256509		15910.9
	244360		-219.408
	183554		26725.8
	106276		15505.2
	396131		4496.43
	144170		22809.5
	106343		70142.1
	132841
	113999
	98056.3
	96688.7
	139410
	190954
	102670
	330219
	183207
	351730
	290947
	272686
	187641
	184208
	172908
	169888
	199804
	387367
	244110
	180096
	284640
	153308
	148373
	137580
	250008
	170768
	222292
	193982
	175739
	184135

## Sheet: Fig.3c
				Cutoff 50 nm													Cutoff 50 nm
Tomogram number	GEM nearest distance to mitochondria (nm)			GEM nearest distance to mitochondria (nm)									Tomogram number	GEM nearest distance to ER-LD contact site (nm)			GEM nearest distance to ER-LD contact site (nm)
1	14.5169			14.5169									1	440.263
2	4.32242			4.32242									1	342.662
2	14.4895			14.4895									1	575.485
2	9.66859			9.66859									1	270.786
2	5.59083			5.59083									1	17.4852			17.4852
2	6.0166			6.0166									1	23.5063			23.5063
2	6.87562			6.87562									1	22.7631			22.7631
2	7.70541			7.70541									2	767.385
2	6.59368			6.59368									2	704.414
3	13.6624			13.6624									2	33.5184			33.5184
3	15.3872			15.3872									2	23.9227			23.9227
3	10.5573			10.5573									2	19.5623			19.5623
4	5.19793			5.19793									2	26.6994			26.6994
4	188.341												2	64.1649
4	8.14846			8.14846									3	344.184
4	9.08006			9.08006									3	593.869
4	17.8944			17.8944									3	28.0843			28.0843
4	53.9727												4	341.569
4	22.7557			22.7557									4	19.5379			19.5379
4	18.6399			18.6399									4	592.388
4	158.567												5	23.1978			23.1978
4	113.71												6	18.568			18.568
4	144.399												7	18.5774			18.5774
4	168.898												7	23.8465			23.8465
4	17.3327			17.3327									7	561.099
4	5.73619			5.73619									8	30.9247			30.9247
4	341.565												8	522.491
5	19.5952			19.5952									8	17.4159			17.4159
5	14.8514			14.8514									8	18.0156			18.0156
6	182.454												8	209.2
6	9.37098			9.37098									8	333.503
6	4.86439			4.86439									9	21.4264			21.4264
6	8.32482			8.32482									9	26.1697			26.1697
6	7.46322			7.46322									9	33.5338			33.5338
6	10.638			10.638									10	23.6446			23.6446
6	5.94973			5.94973									10	609.672
6	7.27297			7.27297									10	365.248
6	7.25083			7.25083									11	14.7694			14.7694
6	3.2899			3.2899									11	779.351
6	4.09352			4.09352									11	963.164
6	3.70988			3.70988									11	15.416			15.416
6	2.79912			2.79912									11	18.7555			18.7555
6	26.3725			26.3725									11	1042.35
6	3.09705			3.09705									12	24.3896			24.3896
6	3.42777			3.42777									13	17.9178			17.9178
6	1.87198			1.87198									13	432.781
6	16.3355			16.3355									13	323.149
6	11.3427			11.3427									14	27.2832			27.2832
6	8.50854			8.50854									14	22.745			22.745
6	6.58344			6.58344									14	32.3082			32.3082
7	1043.36												14	218.09
7	646.978												14	22.044			22.044
7	229.036												14	683.289
8	168.651												14	620.465
9	17.4551			17.4551									14	369.733
9	9.16541			9.16541									14	534.588
9	11.1755			11.1755									14	464.141
9	66.8249												14	326.135
9	87.816												15	300.285
9	15.6335			15.6335									15	412.472
9	8.6664			8.6664									15	86.0179
9	22.116			22.116									15	69.5269
9	90.5784												15	18.4775			18.4775
9	14.7497			14.7497									15	337.009
9	5.40183			5.40183									15	39.7172			39.7172
9	8.57241			8.57241									15	23.3999			23.3999
10	12.6992			12.6992									15	63.1083
10	13.6813			13.6813									15	723.983
10	11.1304			11.1304									15	327.149
10	7.01087			7.01087									15	436.758
10	28.9923			28.9923									16	31.9035			31.9035
10	21.1489			21.1489									16	11.1423			11.1423
11	3.17453			3.17453									17	27.6137			27.6137
12	173.132												17	443.31
12	110.281												17	358.293
13	18.3099			18.3099									18	27.8722			27.8722
13	10.8086			10.8086									18	508.85
13	17.7112			17.7112									18	25.6572			25.6572
13	16.535			16.535									18	402.867
14	8.79906			8.79906									18	260.127
14	5.1004			5.1004									18	493.43
14	2.02936			2.02936									18	345.928
14	2.10807			2.10807									19	948.005
14	4.54085			4.54085									19	23.5631			23.5631
15	14.3064			14.3064									19	979.129
15	5.88201			5.88201									19	554.025
15	14.8225			14.8225									19	1064.52
15	13.1175			13.1175									19	828.193
15	4.55718			4.55718									19	8.94209			8.94209
15	5.24912			5.24912									19	45.3162			45.3162
15	4.10365			4.10365									19	193.848
15	12.6424			12.6424
15	0.00430346			0.00430346
15	3.5887			3.5887
15	0.544545			0.544545
15	10.1671			10.1671
15	5.91786			5.91786
15	1.01047			1.01047
15	7.61575			7.61575
15	0.0583833			0.0583833
15	10.3957			10.3957
15	19.6743			19.6743
15	11.4909			11.4909
15	3.10891			3.10891
15	703.456
15	8.7224			8.7224
15	8.13264			8.13264
15	3.6064			3.6064
15	5.49682			5.49682
15	11.4155			11.4155
15	9.13617			9.13617
15	1.57809			1.57809
15	15.1437			15.1437
15	7.57528			7.57528
15	9.09353			9.09353
15	7.5229			7.5229
15	14.8196			14.8196
15	10.6565			10.6565
15	2.36379			2.36379
16	199.764
16	173.784
16	196.915
17	8.76312			8.76312

## Sheet: Ext.Fig.3f
GEM2 0 min rapa	GEM2 15min rapa	GEM2 30min rapa	GEM4 0min rapa	GEM4 15min rapa	GEM4 30min rapa	GEM7 0min rapa	GEM7 15min rapa	GEM7 30min rapa	GEM22 0min rapa	GEM22 15min rapa	GEM22 30min rapa	GEM23 0min rapa	GEM23 15min rapa	GEM23 30min rapa
0.10138	0.907983	0.895927	0.169483	0.485969	0.45529	0.234982	0.538671	0.398739	0.149803	0.699413	0.359962	0.133354	0.753209	0.461918
0.108481	0.75581	0.844059	0.299711	0.506604	0.894358	0.182544	0.320953	0.298041	0.178856	0.509925	0.40525	0.248652	0.14019	0.470093			Number of families	1
0.186585	0.781069	0.849599	0.237153	0.441378	0.603389	0.188269	0.366421	0.420243	0.193798	0.523162	0.164831	0.208065	0.610943	0.559421			Number of comparisons per family	2
0.147648	0.830705	0.799799	0.203365	0.0545137	0.471488	0.19615	0.385599	0.355248	0.158069	0.611651	0.400445	0.116259	0.567933	0.597993			Alpha	0.05
0.153297	0.815497	0.728695	0.224101	0.497266	0.342999	0.105947	0.358891	0.277696	0.237059	0.825652	0.437644	0.157863	0.606097	0.660464
0.105429	0.808656	0.726228	0.232719	0.604752	0.355685	0.208284	0.314873	0.364564	0.204816	0.83985	0.557999	0.208661	0.37818	0.654746			Dunn's multiple comparisons test	Mean rank diff.	Significant?	Summary	Adjusted P Value	A-?
0.0770854	0.506245	0.682594	0.164506	0.502762	0.507383	0.149742	0.29527	0.376693	0.131888	0.458538	0.535394	0.209338	0.486951	0.484539			GEM2 0 min rapa vs. GEM2 15min rapa	-71.45	Yes	****	<0.0001	B	GEM2 15min rapa
0.184323	0.769538	0.736479	0.2162	0.534738	0.4716	0.207371	0.407043	0.38242	0.183335	0.1118	0.451516	0.222755	0.702821	0.579197			GEM2 0 min rapa vs. GEM2 30min rapa	-68.67	Yes	****	<0.0001	C	GEM2 30min rapa
0.143591	0.650287	0.767905	0.214362	0.611504	0.567091	0.144379	0.330839	0.458967	0.219236	0.0797627	0.414839	0.221317	0.521557	0.7558
0.21388	0.688595	0.604854	0.223912	0.48674	0.68601	0.197585	0.353518	0.403228	0.148434	0.331003	0.437381	0.145492	0.671015	0.289593			Test details	Mean rank 1	Mean rank 2	Mean rank diff.	n1	n2	Z
0.153535	0.674794	0.602626	0.246991	0.533745	0.474783	0.211842	0.454505	0.481194	0.192583	0.387475	0.444141	0.189702	0.486424	0.266208			GEM2 0 min rapa vs. GEM2 15min rapa	26.5	97.95	-71.45	52	42	8.492
0.167618	0.663592	0.651795	0.16082	0.256134	0.429732	0.25088	0.410426	0.295493	0.244817	0.702629	0.603417	0.197332	0.545323	0.592731			GEM2 0 min rapa vs. GEM2 30min rapa	26.5	95.17	-68.67	52	46	8.365
0.187888	0.779845	0.711255	0.234286	0.266431	0.683695	0.134117	0.498567	0.272062	0.177433	0.730672	0.496783	0.163375	0.544182	0.552109
0.184461	0.678869	0.704228	0.264421	0.520871	0.553736	0.149032	0.418571	0.404413	0.130013	0.600831	0.465135	0.179063	0.516702	0.507849
0.188906	0.510308	0.809529	0.220622	0.367549	0.588266	0.128944	0.235846	0.384928	0.199024	0.594556	0.830578	0.18176	0.57701	0.748009
0.222013	0.571675	0.779278	0.149855	0.530766	0.662002	0.16514	0.449166	0.324875	0.235069	0.328539	0.495373	0.215162	0.26079	0.586496
0.200599	0.786587	0.871871	0.185118	0.630422	0.791753	0.241328	0.331538	0.365614	0.177841	0.564822	0.585644	0.137876	0.627133	0.697068			Number of families	1
0.0465097	0.867375	0.87318	0.180434	0.892109	0.703836	0.14112	0.396058	0.550485	0.212887	0.46632	0.362451	0.105158	0.53807	0.569001			Number of comparisons per family	2
0.0100075	0.720045	0.74572	0.247143	0.523192	0.561742	0.121403	0.423001	0.348327	0.232198	0.494432	0.346543	0.217273	0.534394	0.562099			Alpha	0.05
0.232363	0.854003	0.847443	0.203429	0.597137	0.629528	0.145548	0.324406	0.476777	0.19721	0.544165	0.506618	0.110363	0.633348	0.823183
0.224607	0.767596	0.866936	0.231715	0.647499	0.503875	0.121045	0.436889	0.693227	0.219388	0.760633	0.642666	0.282641	0.67061	0.824155			Dunn's multiple comparisons test	Mean rank diff.	Significant?	Summary	Adjusted P Value	D-?
0.139888	0.679584	0.733411	0.258693	0.530748	0.52713	0.176965	0.422801	0.477073	0.170842	0.458844	0.567306	0.169837	0.63472	0.664011			GEM4 0min rapa vs. GEM4 15min rapa	-51.54	Yes	****	<0.0001	E	GEM4 15min rapa
0.156138	0.694254	0.86181	0.295638	0.685797	0.694585	0.114615	0.44509	0.326775	0.190305	0.460378	0.44257	0.298196	0.498483	0.65212			GEM4 0min rapa vs. GEM4 30min rapa	-65	Yes	****	<0.0001	F	GEM4 30min rapa
0.210865	0.739469	0.63827	0.233781	0.695493	0.661018	0.136163	0.27882	0.283703	0.142864	0.473759	0.698091	0.257252	0.688809	0.537066
0.172897	0.744005	0.734193	0.224864	0.560872	0.557222	0.182142	0.122375	0.397592	0.245475	0.350134	0.401853	0.241999	0.677207	0.606318			Test details	Mean rank 1	Mean rank 2	Mean rank diff.	n1	n2	Z
0.198208	0.400574	0.544034	0.217563	0.544389	0.579615	0.144254	0.261895	0.276712	0.208044	0.542288	0.427882	0.181394	0.481175	0.498129			GEM4 0min rapa vs. GEM4 15min rapa	20.97	72.51	-51.54	38	41	6.526
0.238111	0.350696	0.51211	0.295861	0.603347	0.535229	0.147461	0.550762	0.207729	0.19073	0.456423	0.398533	0.213585	0.698838	0.836883			GEM4 0min rapa vs. GEM4 30min rapa	20.97	85.98	-65	38	42	8.278
0.260649	0.410801	0.688144	0.250258	0.5733	0.685605	0.121158	0.396904	0.399246	0.213684	0.56058	0.700833	0.0501982	0.715325	0.505801
0.120521	0.45521	0.613852	0.249439	0.708744	0.658602	0.24181	0.397147	0.549801	0.20391	0.428145	0.524687	0.247605	0.550122	0.546018
0.0514612	0.698195	0.397284	0.259964	0.355032	0.700874	0.32135	0.406143	0.39069	0.209329	0.459855	0.313792	0.168176	0.523154	0.382096
0.25806	0.613862	0.379066	0.275076	0.490871	0.460568	0.18795	0.476777	0.373362	0.258824	0.537073	0.261628	0.223038	0.488811	0.568611
0.167064	0.613252	0.625568	0.178103	0.398677	0.651322	0.16986	0.31139	0.277839	0.19502	0.426039	0.378415	0.201043	0.61206	0.623029			Number of families	1
0.239994	0.614414	0.411458	0.172839	0.406722	0.6369		0.392643	0.354899	0.215402	0.536127	0.521956	0.100031	0.386713	0.5775			Number of comparisons per family	2
0.247253	0.513201	0.556938	0.374175	0.54792	0.577629		0.412492	0.403458	0.245601	0.361278	0.326361		0.480457	0.500215			Alpha	0.05
0.24792	0.802632	0.545437	0.167192	0.546974	0.604426		0.346686	0.396097	0.198728	0.435551	0.45766		0.57971	0.543034
0.17435	0.483498	0.622651	0.181319	0.581424	0.498147		0.211738	0.295623	0.183423	0.374583	0.221564		0.740846	0.544904			Dunn's multiple comparisons test	Mean rank diff.	Significant?	Summary	Adjusted P Value	G-?
0.197066	0.698651	0.594648	0.174054	0.42914	0.677228		0.314041	0.260274	0.216924	0.263724	0.189559		0.801836	0.534074			GEM7 0min rapa vs. GEM7 15min rapa	-53.86	Yes	****	<0.0001	H	GEM7 15min rapa
0.246111	0.70366	0.398807	0.244018	0.460107	0.615127			0.344132	0.206677	0.455217	0.387634		0.461182	0.717308			GEM7 0min rapa vs. GEM7 30min rapa	-50.5	Yes	****	<0.0001	I	GEM7 30min rapa
0.199379	0.565005	0.446819		0.426842	0.568658			0.316175	0.236586	0.399904	0.507416		0.529077	0.652566
0.215475	0.606854	0.421424		0.499214	0.460177			0.240341		0.564549	0.378545		0.515713	0.605267			Test details	Mean rank 1	Mean rank 2	Mean rank diff.	n1	n2	Z
0.170588	0.611451	0.559975		0.352	0.522933			0.30714		0.520941	0.189754						GEM7 0min rapa vs. GEM7 15min rapa	18.56	72.42	-53.86	32	37	6.994
0.229729	0.741961	0.638825			0.378737					0.495154							GEM7 0min rapa vs. GEM7 30min rapa	18.56	69.06	-50.5	32	41	6.711
0.118881		0.584256								0.451299
0.224237		0.543359								0.534517
0.246441		0.481047								0.541903
0.096844		0.566133								0.391555							Number of families	1
0.211586																	Number of comparisons per family	2
0.17958																	Alpha	0.05
0.202384
0.205153																	Dunn's multiple comparisons test	Mean rank diff.	Significant?	Summary	Adjusted P Value	J-?
0.271805																	GEM22 0min rapa vs. GEM22 15min rapa	-61.48	Yes	****	<0.0001	K	GEM22 15min rapa
0.238872																	GEM22 0min rapa vs. GEM22 30min rapa	-51.08	Yes	****	<0.0001	L	GEM22 30min rapa
																	Test details	Mean rank 1	Mean rank 2	Mean rank diff.	n1	n2	Z
																	GEM22 0min rapa vs. GEM22 15min rapa	24.44	85.91	-61.48	39	46	7.734
																	GEM22 0min rapa vs. GEM22 30min rapa	24.44	75.51	-51.08	39	41	6.253
																	Number of families	1
																	Number of comparisons per family	2
																	Alpha	0.05
																	Dunn's multiple comparisons test	Mean rank diff.	Significant?	Summary	Adjusted P Value	M-?
																	GEM23 0min rapa vs. GEM23 15min rapa	-52.96	Yes	****	<0.0001	N	GEM23 15min rapa
																	GEM23 0min rapa vs. GEM23 30min rapa	-57.39	Yes	****	<0.0001	O	GEM23 30min rapa
																	Test details	Mean rank 1	Mean rank 2	Mean rank diff.	n1	n2	Z
																	GEM23 0min rapa vs. GEM23 15min rapa	17.94	70.9	-52.96	33	40	6.873
																	GEM23 0min rapa vs. GEM23 30min rapa	17.94	75.33	-57.39	33	40	7.448

## Sheet: Ext.Fig. 3h
Individual Curves							Fitted model
filename	time	single_normalization					filename	I[0]	I[1]	t[1/2]
e0928_exp03_live_01_reformat.txt	0.05322	1.00605					Parameter unit			s
e0928_exp03_live_01_reformat.txt	0.10644	1.00646					e0928_exp03_live_01_reformat.txt	0.43648	0.386601	0.616066
e0928_exp03_live_01_reformat.txt	0.15966	0.995883					e0928_exp03_live_02_reformat.txt	0.464045	0.458241	0.900068
e0928_exp03_live_01_reformat.txt	0.21288	1.01603					e0928_exp03_live_03_reformat.txt	0.581157	0.316156	0.362726
e0928_exp03_live_01_reformat.txt	0.2661	1.01999					e0928_exp03_live_04_reformat.txt	0.350795	0.419596	0.976359
e0928_exp03_live_01_reformat.txt	0.31932	1.00546					e0928_exp03_live_05_reformat.txt	0.700487	0.23313	0.525881
e0928_exp03_live_01_reformat.txt	0.37254	0.999215					e0928_exp03_live_06_reformat.txt	0.750989	0.193383	0.6879
e0928_exp03_live_01_reformat.txt	0.42576	0.990249					e0928_exp03_live_07_reformat.txt	0.587797	0.255532	0.931119
e0928_exp03_live_01_reformat.txt	0.47898	0.982589					e0928_exp03_live_08_reformat.txt	0.38855	0.341582	1.35078
e0928_exp03_live_01_reformat.txt	0.5322	0.978089					e0928_exp03_live_09_reformat.txt	0.36907	0.487924	0.844954
e0928_exp03_live_01_reformat.txt	0.58542	0.315611					e0928_exp03_live_10_reformat.txt	0.472348	0.334926	0.939521
e0928_exp03_live_01_reformat.txt	0.63864	0.406393					e0928_exp03_live_11_reformat.txt	0.630254	0.230932	0.489613
e0928_exp03_live_01_reformat.txt	0.69186	0.471066					e0928_exp03_live_12_reformat.txt	0.630254	0.230932	0.489613
e0928_exp03_live_01_reformat.txt	0.74508	0.505145					e0928_exp03_live_13_reformat.txt	0.347504	0.412645	1.05485
e0928_exp03_live_01_reformat.txt	0.7983	0.53741					e0928_exp03_live_14_reformat.txt	0.367471	0.416125	0.962897
e0928_exp03_live_01_reformat.txt	0.85152	0.558309					e0928_exp03_live_15_reformat.txt	0.287333	0.356388	0.729231
e0928_exp03_live_01_reformat.txt	0.90474	0.576797					e0928_exp03_live_16_reformat.txt	0.339866	0.380203	0.81104
e0928_exp03_live_01_reformat.txt	0.95796	0.600493					e0928_exp03_live_17_reformat.txt	0.395653	0.428184	0.667386
e0928_exp03_live_01_reformat.txt	1.01118	0.617036					e0928_exp03_live_18_reformat.txt	0.308401	0.523529	1.02187
e0928_exp03_live_01_reformat.txt	1.0644	0.628832					e0928_exp03_live_19_reformat.txt	0.45524	0.394959	0.733881
e0928_exp03_live_01_reformat.txt	1.11762	0.657958					e0928_exp03_live_20_reformat.txt	0.443077	0.391483	0.98316
e0928_exp03_live_01_reformat.txt	1.17084	0.654215					e0928_exp03_live_21_reformat.txt	0.359237	0.388734	0.826556
e0928_exp03_live_01_reformat.txt	1.22406	0.658266					e0928_exp03_live_22_reformat.txt	0.407786	0.3987	0.772645
e0928_exp03_live_01_reformat.txt	1.27728	0.662854					e0928_exp03_live_23_reformat.txt	0.398251	0.440565	1.03704
e0928_exp03_live_01_reformat.txt	1.3305	0.677038					e0928_exp03_live_24_reformat.txt	0.403106	0.297981	1.28591
e0928_exp03_live_01_reformat.txt	1.38372	0.687809					e0928_exp03_live_25_reformat.txt	0.308728	0.419463	1.41122
e0928_exp03_live_01_reformat.txt	1.43694	0.692295					e0928_exp03_live_26_reformat.txt	0.481577	0.390414	0.776589
e0928_exp03_live_01_reformat.txt	1.49016	0.711003					e0928_exp03_live_27_reformat.txt	0.529973	0.340272	0.909663
e0928_exp03_live_01_reformat.txt	1.54338	0.707536					e0928_exp03_live_28_reformat.txt	0.304517	0.472522	0.699632
e0928_exp03_live_01_reformat.txt	1.5966	0.726823					e0928_exp03_live_29_reformat.txt	0.44905	0.412676	0.903137
e0928_exp03_live_01_reformat.txt	1.64982	0.723927					e0928_exp03_live_30_reformat.txt	0.334334	0.474798	0.965552
e0928_exp03_live_01_reformat.txt	1.70304	0.735179					e0928_exp04_live_01_reformat.txt	0.393974	0.384078	1.28035
e0928_exp03_live_01_reformat.txt	1.75626	0.735959					e0928_exp04_live_02_reformat.txt	0.680685	0.230848	1.04508
e0928_exp03_live_01_reformat.txt	1.80948	0.729008					e0928_exp04_live_03_reformat.txt	0.44783	0.378416	0.787313
e0928_exp03_live_01_reformat.txt	1.8627	0.737627					e0928_exp04_live_04_reformat.txt	0.412909	0.380364	0.473475
e0928_exp03_live_01_reformat.txt	1.91592	0.737441					e0928_exp04_live_05_reformat.txt	0.686056	0.193689	0.854857
e0928_exp03_live_01_reformat.txt	1.96914	0.730601					e0928_exp04_live_06_reformat.txt	0.486755	0.36965	0.822462
e0928_exp03_live_01_reformat.txt	2.02236	0.741595					e0928_exp04_live_07_reformat.txt	0.388888	0.397079	0.652708
e0928_exp03_live_01_reformat.txt	2.07558	0.731711					e0928_exp04_live_08_reformat.txt	0.256121	0.518621	3.94923
e0928_exp03_live_01_reformat.txt	2.1288	0.733932					e0928_exp04_live_09_reformat.txt	0.250712	0.392407	1.15214
e0928_exp03_live_01_reformat.txt	2.18202	0.763378					e0928_exp04_live_10_reformat.txt	0.188606	0.486953	1.5564
e0928_exp03_live_01_reformat.txt	2.23524	0.757443					e0928_exp04_live_11_reformat.txt	0.409841	0.384212	0.641355
e0928_exp03_live_01_reformat.txt	2.28846	0.771398					e0928_exp04_live_12_reformat.txt	0.200616	0.408253	1.82475
e0928_exp03_live_01_reformat.txt	2.34168	0.750346					e0928_exp04_live_13_reformat.txt	0.192254	0.548981	1.29139
e0928_exp03_live_01_reformat.txt	2.3949	0.755011					e0928_exp04_live_14_reformat.txt	0.693067	0.241722	1.0728
e0928_exp03_live_01_reformat.txt	2.44812	0.751051					e0928_exp04_live_15_reformat.txt	0.447308	0.351909	0.688545
e0928_exp03_live_01_reformat.txt	2.50134	0.753991					e0928_exp04_live_16_reformat.txt	0.468835	0.390773	0.871301
e0928_exp03_live_01_reformat.txt	2.55456	0.763331					e0928_exp04_live_17_reformat.txt	0.400396	0.455233	1.10608
e0928_exp03_live_01_reformat.txt	2.60778	0.748373					e0928_exp04_live_18_reformat.txt	0.39886	0.401256	1.43791
e0928_exp03_live_01_reformat.txt	2.661	0.759248					e0928_exp04_live_19_reformat.txt	0.414382	0.427986	0.869244
e0928_exp03_live_01_reformat.txt	2.71422	0.757819					e0928_exp04_live_20_reformat.txt	0.653472	0.256153	0.893233
e0928_exp03_live_01_reformat.txt	2.76744	0.751963					e0928_exp04_live_21_reformat.txt	0.379747	0.383713	0.70651
e0928_exp03_live_01_reformat.txt	2.82066	0.745628					e0928_exp04_live_22_reformat.txt	0.45865	0.374798	0.951776
e0928_exp03_live_01_reformat.txt	2.87388	0.759766					e0928_exp04_live_23_reformat.txt	0.459094	0.388661	0.817033
e0928_exp03_live_01_reformat.txt	2.9271	0.768656					e0928_exp04_live_24_reformat.txt	0.348982	0.389646	1.1213
e0928_exp03_live_01_reformat.txt	2.98032	0.767767					e0928_exp04_live_25_reformat.txt	0.287169	0.532355	1.74914
e0928_exp03_live_01_reformat.txt	3.03354	0.773389					e0928_exp04_live_26_reformat.txt	0.348188	0.4247	1.92154
e0928_exp03_live_01_reformat.txt	3.08676	0.785244					e0928_exp04_live_27_reformat.txt	0.561582	0.251444	0.808231
e0928_exp03_live_01_reformat.txt	3.13998	0.766829					e0928_exp04_live_28_reformat.txt	0.521429	0.348248	1.2782
e0928_exp03_live_01_reformat.txt	3.1932	0.767365					e0928_exp04_live_29_reformat.txt	0.307061	0.467199	1.23693
e0928_exp03_live_01_reformat.txt	3.24642	0.781664					e0928_exp04_live_30_reformat.txt	0.20127	0.445818	1.42948
e0928_exp03_live_01_reformat.txt	3.29964	0.786524					e0928_exp05_01_reformat.txt	0.37569	0.357891	1.24292
e0928_exp03_live_01_reformat.txt	3.35286	0.774699					e0928_exp05_02_reformat.txt	0.443257	0.433925	0.621959
e0928_exp03_live_01_reformat.txt	3.40608	0.77915					e0928_exp05_03_reformat.txt	0.35904	0.4068	0.925452
e0928_exp03_live_01_reformat.txt	3.4593	0.766936					e0928_exp05_04_reformat.txt	0.454387	0.343601	0.779869
e0928_exp03_live_01_reformat.txt	3.51252	0.770284					e0928_exp05_05_reformat.txt	0.437137	0.388753	0.700512
e0928_exp03_live_01_reformat.txt	3.56574	0.795032					e0928_exp05_06_reformat.txt	0.418269	0.451161	0.591077
e0928_exp03_live_01_reformat.txt	3.61896	0.808381					e0928_exp05_07_reformat.txt	0.353425	0.384607	0.825117
e0928_exp03_live_01_reformat.txt	3.67218	0.799308					e0928_exp05_08_reformat.txt	0.355317	0.441698	1.54378
e0928_exp03_live_01_reformat.txt	3.7254	0.801043					e0928_exp05_09_reformat.txt	0.3799	0.436866	0.543016
e0928_exp03_live_01_reformat.txt	3.77862	0.815037					e0928_exp05_10_reformat.txt	0.377152	0.424953	1.32567
e0928_exp03_live_01_reformat.txt	3.83184	0.813772					e0928_exp05_11_reformat.txt	0.317217	0.540596	0.603471
e0928_exp03_live_01_reformat.txt	3.88506	0.819295					e0928_exp05_12_reformat.txt	0.395673	0.386637	0.819046
e0928_exp03_live_01_reformat.txt	3.93828	0.781085					e0928_exp05_13_reformat.txt	0.388471	0.430296	1.22745
e0928_exp03_live_01_reformat.txt	3.9915	0.801923					e0928_exp05_14_reformat.txt	0.409751	0.441054	0.666802
e0928_exp03_live_01_reformat.txt	4.04472	0.809989					e0928_exp05_15_reformat.txt	0.440451	0.431594	0.766062
e0928_exp03_live_01_reformat.txt	4.09794	0.804871					e0928_exp05_16_reformat.txt	0.358373	0.435586	0.853427
e0928_exp03_live_01_reformat.txt	4.15116	0.814782					e0928_exp05_17_reformat.txt	0.350448	0.414657	1.38094
e0928_exp03_live_01_reformat.txt	4.20438	0.810099					e0928_exp05_18_reformat.txt	0.326572	0.426407	1.20234
e0928_exp03_live_01_reformat.txt	4.2576	0.800882					e0928_exp05_19_reformat.txt	0.408519	0.410269	0.759589
e0928_exp03_live_01_reformat.txt	4.31082	0.797068					e0928_exp05_20_reformat.txt	0.399283	0.404566	0.642215
e0928_exp03_live_01_reformat.txt	4.36404	0.814389					e0928_exp05_21_reformat.txt	0.443494	0.432294	0.938497
e0928_exp03_live_01_reformat.txt	4.41726	0.808676					e0928_exp05_22_reformat.txt	0.406445	0.402206	0.71425
e0928_exp03_live_01_reformat.txt	4.47048	0.827227					e0928_exp05_23_reformat.txt	0.702168	0.330561	5.83945
e0928_exp03_live_01_reformat.txt	4.5237	0.799474					e0928_exp05_24_reformat.txt	0.408814	0.396845	0.736573
e0928_exp03_live_01_reformat.txt	4.57692	0.81294					e0928_exp05_25_reformat.txt	0.433637	0.479411	0.879436
e0928_exp03_live_01_reformat.txt	4.63014	0.812194					e0928_exp05_26_reformat.txt	0.432098	0.459649	0.711235
e0928_exp03_live_01_reformat.txt	4.68336	0.812841					e0928_exp05_27_reformat.txt	0.43334	0.431058	0.854587
e0928_exp03_live_01_reformat.txt	4.73658	0.820129					e0928_exp05_28_reformat.txt	0.408514	0.367481	1.15179
e0928_exp03_live_01_reformat.txt	4.7898	0.802999					e0928_exp05_29_reformat.txt	0.250518	0.54437	0.733969
e0928_exp03_live_01_reformat.txt	4.84302	0.827671					e0928_exp05_30_reformat.txt	0.436758	0.474654	1.99249
e0928_exp03_live_01_reformat.txt	4.89624	0.833583
e0928_exp03_live_01_reformat.txt	4.94946	0.829787
e0928_exp03_live_01_reformat.txt	5.00268	0.822434
e0928_exp03_live_01_reformat.txt	5.0559	0.794096
e0928_exp03_live_01_reformat.txt	5.10912	0.812076
e0928_exp03_live_01_reformat.txt	5.16234	0.823464
e0928_exp03_live_01_reformat.txt	5.21556	0.807768
e0928_exp03_live_01_reformat.txt	5.26878	0.814423
e0928_exp03_live_01_reformat.txt	5.322	0.817406
e0928_exp03_live_01_reformat.txt	5.37522	0.806335
e0928_exp03_live_01_reformat.txt	5.42844	0.82275
e0928_exp03_live_01_reformat.txt	5.48166	0.826855
e0928_exp03_live_01_reformat.txt	5.53488	0.821633
e0928_exp03_live_01_reformat.txt	5.5881	0.822505
e0928_exp03_live_01_reformat.txt	5.64132	0.823346
e0928_exp03_live_01_reformat.txt	5.69454	0.827192
e0928_exp03_live_01_reformat.txt	5.74776	0.821941
e0928_exp03_live_01_reformat.txt	5.80098	0.828584
e0928_exp03_live_01_reformat.txt	5.8542	0.816574
e0928_exp03_live_01_reformat.txt	5.90742	0.812996
e0928_exp03_live_01_reformat.txt	5.96064	0.8228
e0928_exp03_live_01_reformat.txt	6.01386	0.822619
e0928_exp03_live_01_reformat.txt	6.06708	0.83478
e0928_exp03_live_01_reformat.txt	6.1203	0.813458
e0928_exp03_live_01_reformat.txt	6.17352	0.823544
e0928_exp03_live_01_reformat.txt	6.22674	0.819852
e0928_exp03_live_01_reformat.txt	6.27996	0.826512
e0928_exp03_live_01_reformat.txt	6.33318	0.811728
e0928_exp03_live_01_reformat.txt	6.3864	0.818204
e0928_exp03_live_01_reformat.txt	6.43962	0.804334
e0928_exp03_live_01_reformat.txt	6.49284	0.805047
e0928_exp03_live_01_reformat.txt	6.54606	0.807534
e0928_exp03_live_01_reformat.txt	6.59928	0.825113
e0928_exp03_live_01_reformat.txt	6.6525	0.825239
e0928_exp03_live_01_reformat.txt	6.70572	0.856336
e0928_exp03_live_01_reformat.txt	6.75894	0.846473
e0928_exp03_live_01_reformat.txt	6.81216	0.838863
e0928_exp03_live_01_reformat.txt	6.86538	0.85156
e0928_exp03_live_01_reformat.txt	6.9186	0.874033
e0928_exp03_live_01_reformat.txt	6.97182	0.868121
e0928_exp03_live_01_reformat.txt	7.02504	0.856533
e0928_exp03_live_01_reformat.txt	7.07826	0.861571
e0928_exp03_live_01_reformat.txt	7.13148	0.857433
e0928_exp03_live_01_reformat.txt	7.1847	0.85909
e0928_exp03_live_01_reformat.txt	7.23792	0.851405
e0928_exp03_live_01_reformat.txt	7.29114	0.832675
e0928_exp03_live_01_reformat.txt	7.34436	0.84573
e0928_exp03_live_01_reformat.txt	7.39758	0.838433
e0928_exp03_live_01_reformat.txt	7.4508	0.844102
e0928_exp03_live_01_reformat.txt	7.50402	0.846939
e0928_exp03_live_01_reformat.txt	7.55724	0.843222
e0928_exp03_live_01_reformat.txt	7.61046	0.856995
e0928_exp03_live_01_reformat.txt	7.66368	0.841749
e0928_exp03_live_01_reformat.txt	7.7169	0.85298
e0928_exp03_live_01_reformat.txt	7.77012	0.848658
e0928_exp03_live_01_reformat.txt	7.82334	0.852148
e0928_exp03_live_01_reformat.txt	7.87656	0.834649
e0928_exp03_live_01_reformat.txt	7.92978	0.843199
e0928_exp03_live_01_reformat.txt	7.983	0.853817
e0928_exp03_live_01_reformat.txt	8.03622	0.842169
e0928_exp03_live_01_reformat.txt	8.08944	0.838772
e0928_exp03_live_01_reformat.txt	8.14266	0.833258
e0928_exp03_live_01_reformat.txt	8.19588	0.846772
e0928_exp03_live_01_reformat.txt	8.2491	0.855825
e0928_exp03_live_01_reformat.txt	8.30232	0.850139
e0928_exp03_live_01_reformat.txt	8.35554	0.842044
e0928_exp03_live_01_reformat.txt	8.40876	0.84698
e0928_exp03_live_01_reformat.txt	8.46198	0.835704
e0928_exp03_live_01_reformat.txt	8.5152	0.843007
e0928_exp03_live_01_reformat.txt	8.56842	0.856335
e0928_exp03_live_01_reformat.txt	8.62164	0.847909
e0928_exp03_live_01_reformat.txt	8.67486	0.839578
e0928_exp03_live_01_reformat.txt	8.72808	0.844636
e0928_exp03_live_01_reformat.txt	8.7813	0.887213
e0928_exp03_live_01_reformat.txt	8.83452	0.88304
e0928_exp03_live_01_reformat.txt	8.88774	0.871597
e0928_exp03_live_01_reformat.txt	8.94096	0.863004
e0928_exp03_live_01_reformat.txt	8.99418	0.846531
e0928_exp03_live_01_reformat.txt	9.0474	0.836148
e0928_exp03_live_01_reformat.txt	9.10062	0.839869
e0928_exp03_live_01_reformat.txt	9.15384	0.841615
e0928_exp03_live_01_reformat.txt	9.20706	0.841278
e0928_exp03_live_01_reformat.txt	9.26028	0.851942
e0928_exp03_live_01_reformat.txt	9.3135	0.852815
e0928_exp03_live_01_reformat.txt	9.36672	0.855101
e0928_exp03_live_01_reformat.txt	9.41994	0.868962
e0928_exp03_live_01_reformat.txt	9.47316	0.855984
e0928_exp03_live_01_reformat.txt	9.52638	0.86127
e0928_exp03_live_01_reformat.txt	9.5796	0.863056
e0928_exp03_live_01_reformat.txt	9.63282	0.859692
e0928_exp03_live_01_reformat.txt	9.68604	0.848717
e0928_exp03_live_01_reformat.txt	9.73926	0.847659
e0928_exp03_live_01_reformat.txt	9.79248	0.840603
e0928_exp03_live_01_reformat.txt	9.8457	0.858288
e0928_exp03_live_01_reformat.txt	9.89892	0.85938
e0928_exp03_live_01_reformat.txt	9.95214	0.849435
e0928_exp03_live_01_reformat.txt	10.0054	0.86199
e0928_exp03_live_01_reformat.txt	10.0586	0.872608
e0928_exp03_live_01_reformat.txt	10.1118	0.840257
e0928_exp03_live_01_reformat.txt	10.165	0.854404
e0928_exp03_live_01_reformat.txt	10.2182	0.856792
e0928_exp03_live_01_reformat.txt	10.2715	0.857131
e0928_exp03_live_01_reformat.txt	10.3247	0.857936
e0928_exp03_live_01_reformat.txt	10.3779	0.871928
e0928_exp03_live_01_reformat.txt	10.4311	0.846382
e0928_exp03_live_01_reformat.txt	10.4843	0.849461
e0928_exp03_live_01_reformat.txt	10.5376	0.861671
e0928_exp03_live_01_reformat.txt	10.5908	0.836042
e0928_exp03_live_01_reformat.txt	10.644	0.841344
e0928_exp03_live_01_reformat.txt	10.6972	0.84476
e0928_exp03_live_01_reformat.txt	10.7504	0.854446
e0928_exp03_live_01_reformat.txt	10.8037	0.875961
e0928_exp03_live_01_reformat.txt	10.8569	0.876913
e0928_exp03_live_01_reformat.txt	10.9101	0.863638
e0928_exp03_live_01_reformat.txt	10.9633	0.8498
e0928_exp03_live_01_reformat.txt	11.0165	0.86316
e0928_exp03_live_01_reformat.txt	11.0698	0.855242
e0928_exp03_live_01_reformat.txt	11.123	0.84515
e0928_exp03_live_01_reformat.txt	11.1762	0.859487
e0928_exp03_live_01_reformat.txt	11.2294	0.837269
e0928_exp03_live_01_reformat.txt	11.2826	0.831909
e0928_exp03_live_01_reformat.txt	11.3359	0.839822
e0928_exp03_live_01_reformat.txt	11.3891	0.848708
e0928_exp03_live_01_reformat.txt	11.4423	0.848009
e0928_exp03_live_01_reformat.txt	11.4955	0.84345
e0928_exp03_live_01_reformat.txt	11.5487	0.829885
e0928_exp03_live_01_reformat.txt	11.602	0.823943
e0928_exp03_live_01_reformat.txt	11.6552	0.847399
e0928_exp03_live_01_reformat.txt	11.7084	0.831411
e0928_exp03_live_01_reformat.txt	11.7616	0.812974
e0928_exp03_live_01_reformat.txt	11.8148	0.834415
e0928_exp03_live_01_reformat.txt	11.8681	0.823672
e0928_exp03_live_01_reformat.txt	11.9213	0.826813
e0928_exp03_live_01_reformat.txt	11.9745	0.855751
e0928_exp03_live_01_reformat.txt	12.0277	0.874167
e0928_exp03_live_01_reformat.txt	12.0809	0.85708
e0928_exp03_live_01_reformat.txt	12.1342	0.858846
e0928_exp03_live_01_reformat.txt	12.1874	0.863738
e0928_exp03_live_01_reformat.txt	12.2406	0.862048
e0928_exp03_live_01_reformat.txt	12.2938	0.864919
e0928_exp03_live_01_reformat.txt	12.347	0.862415
e0928_exp03_live_01_reformat.txt	12.4003	0.861048
e0928_exp03_live_01_reformat.txt	12.4535	0.854095
e0928_exp03_live_01_reformat.txt	12.5067	0.84155
e0928_exp03_live_01_reformat.txt	12.5599	0.848208
e0928_exp03_live_01_reformat.txt	12.6131	0.831679
e0928_exp03_live_01_reformat.txt	12.6664	0.822385
e0928_exp03_live_01_reformat.txt	12.7196	0.840648
e0928_exp03_live_01_reformat.txt	12.7728	0.843027
e0928_exp03_live_01_reformat.txt	12.826	0.856029
e0928_exp03_live_01_reformat.txt	12.8792	0.854624
e0928_exp03_live_01_reformat.txt	12.9325	0.872358
e0928_exp03_live_01_reformat.txt	12.9857	0.8562
e0928_exp03_live_01_reformat.txt	13.0389	0.85289
e0928_exp03_live_01_reformat.txt	13.0921	0.854414
e0928_exp03_live_01_reformat.txt	13.1453	0.853517
e0928_exp03_live_01_reformat.txt	13.1986	0.852193
e0928_exp03_live_01_reformat.txt	13.2518	0.850376
e0928_exp03_live_01_reformat.txt	13.305	0.85946
e0928_exp03_live_01_reformat.txt	13.3582	0.881509
e0928_exp03_live_01_reformat.txt	13.4114	0.876396
e0928_exp03_live_01_reformat.txt	13.4647	0.879383
e0928_exp03_live_01_reformat.txt	13.5179	0.877726
e0928_exp03_live_01_reformat.txt	13.5711	0.861016
e0928_exp03_live_01_reformat.txt	13.6243	0.869455
e0928_exp03_live_01_reformat.txt	13.6775	0.855573
e0928_exp03_live_01_reformat.txt	13.7308	0.856866
e0928_exp03_live_01_reformat.txt	13.784	0.868251
e0928_exp03_live_01_reformat.txt	13.8372	0.869422
e0928_exp03_live_01_reformat.txt	13.8904	0.886064
e0928_exp03_live_01_reformat.txt	13.9436	0.87668
e0928_exp03_live_01_reformat.txt	13.9969	0.886504
e0928_exp03_live_01_reformat.txt	14.0501	0.87105
e0928_exp03_live_01_reformat.txt	14.1033	0.8707
e0928_exp03_live_01_reformat.txt	14.1565	0.874857
e0928_exp03_live_01_reformat.txt	14.2097	0.868633
e0928_exp03_live_01_reformat.txt	14.263	0.862765
e0928_exp03_live_01_reformat.txt	14.3162	0.861514
e0928_exp03_live_01_reformat.txt	14.3694	0.867569
e0928_exp03_live_01_reformat.txt	14.4226	0.879794
e0928_exp03_live_01_reformat.txt	14.4758	0.884973
e0928_exp03_live_01_reformat.txt	14.5291	0.865396
e0928_exp03_live_01_reformat.txt	14.5823	0.856621
e0928_exp03_live_01_reformat.txt	14.6355	0.849401
e0928_exp03_live_01_reformat.txt	14.6887	0.857382
e0928_exp03_live_01_reformat.txt	14.7419	0.850598
e0928_exp03_live_01_reformat.txt	14.7952	0.851754
e0928_exp03_live_01_reformat.txt	14.8484	0.85687
e0928_exp03_live_01_reformat.txt	14.9016	0.866587
e0928_exp03_live_01_reformat.txt	14.9548	0.871272
e0928_exp03_live_01_reformat.txt	15.008	0.875328
e0928_exp03_live_01_reformat.txt	15.0613	0.880458
e0928_exp03_live_01_reformat.txt	15.1145	0.885082
e0928_exp03_live_01_reformat.txt	15.1677	0.885147
e0928_exp03_live_01_reformat.txt	15.2209	0.872214
e0928_exp03_live_01_reformat.txt	15.2741	0.865081
e0928_exp03_live_01_reformat.txt	15.3274	0.881998
e0928_exp03_live_01_reformat.txt	15.3806	0.879211
e0928_exp03_live_01_reformat.txt	15.4338	0.886131
e0928_exp03_live_01_reformat.txt	15.487	0.881361
e0928_exp03_live_01_reformat.txt	15.5402	0.880918
e0928_exp03_live_01_reformat.txt	15.5935	0.870636
e0928_exp03_live_01_reformat.txt	15.6467	0.879202
e0928_exp03_live_01_reformat.txt	15.6999	0.873843
e0928_exp03_live_01_reformat.txt	15.7531	0.87266
e0928_exp03_live_01_reformat.txt	15.8063	0.885481
e0928_exp03_live_01_reformat.txt	15.8596	0.880861
e0928_exp03_live_01_reformat.txt	15.9128	0.869777
e0928_exp03_live_01_reformat.txt	15.966	0.872015
e0928_exp03_live_02_reformat.txt	0.05322	1.01456
e0928_exp03_live_02_reformat.txt	0.10644	1.00163
e0928_exp03_live_02_reformat.txt	0.15966	1.00522
e0928_exp03_live_02_reformat.txt	0.21288	1.00205
e0928_exp03_live_02_reformat.txt	0.2661	1.00199
e0928_exp03_live_02_reformat.txt	0.31932	1.01393
e0928_exp03_live_02_reformat.txt	0.37254	0.984378
e0928_exp03_live_02_reformat.txt	0.42576	0.98
e0928_exp03_live_02_reformat.txt	0.47898	0.980359
e0928_exp03_live_02_reformat.txt	0.5322	1.01588
e0928_exp03_live_02_reformat.txt	0.58542	0.35796
e0928_exp03_live_02_reformat.txt	0.63864	0.425086
e0928_exp03_live_02_reformat.txt	0.69186	0.46444
e0928_exp03_live_02_reformat.txt	0.74508	0.500633
e0928_exp03_live_02_reformat.txt	0.7983	0.53401
e0928_exp03_live_02_reformat.txt	0.85152	0.56032
e0928_exp03_live_02_reformat.txt	0.90474	0.564365
e0928_exp03_live_02_reformat.txt	0.95796	0.602071
e0928_exp03_live_02_reformat.txt	1.01118	0.612176
e0928_exp03_live_02_reformat.txt	1.0644	0.631579
e0928_exp03_live_02_reformat.txt	1.11762	0.642934
e0928_exp03_live_02_reformat.txt	1.17084	0.671275
e0928_exp03_live_02_reformat.txt	1.22406	0.668101
e0928_exp03_live_02_reformat.txt	1.27728	0.70119
e0928_exp03_live_02_reformat.txt	1.3305	0.715785
e0928_exp03_live_02_reformat.txt	1.38372	0.735095
e0928_exp03_live_02_reformat.txt	1.43694	0.722906
e0928_exp03_live_02_reformat.txt	1.49016	0.698272
e0928_exp03_live_02_reformat.txt	1.54338	0.73882
e0928_exp03_live_02_reformat.txt	1.5966	0.739604
e0928_exp03_live_02_reformat.txt	1.64982	0.753237
e0928_exp03_live_02_reformat.txt	1.70304	0.7468
e0928_exp03_live_02_reformat.txt	1.75626	0.750753
e0928_exp03_live_02_reformat.txt	1.80948	0.739869
e0928_exp03_live_02_reformat.txt	1.8627	0.775727
e0928_exp03_live_02_reformat.txt	1.91592	0.756049
e0928_exp03_live_02_reformat.txt	1.96914	0.760546
e0928_exp03_live_02_reformat.txt	2.02236	0.762548
e0928_exp03_live_02_reformat.txt	2.07558	0.787972
e0928_exp03_live_02_reformat.txt	2.1288	0.762772
e0928_exp03_live_02_reformat.txt	2.18202	0.787303
e0928_exp03_live_02_reformat.txt	2.23524	0.777869
e0928_exp03_live_02_reformat.txt	2.28846	0.787368
e0928_exp03_live_02_reformat.txt	2.34168	0.817033
e0928_exp03_live_02_reformat.txt	2.3949	0.819659
e0928_exp03_live_02_reformat.txt	2.44812	0.799666
e0928_exp03_live_02_reformat.txt	2.50134	0.81426
e0928_exp03_live_02_reformat.txt	2.55456	0.806182
e0928_exp03_live_02_reformat.txt	2.60778	0.824973
e0928_exp03_live_02_reformat.txt	2.661	0.802205
e0928_exp03_live_02_reformat.txt	2.71422	0.798792
e0928_exp03_live_02_reformat.txt	2.76744	0.835543
e0928_exp03_live_02_reformat.txt	2.82066	0.804817
e0928_exp03_live_02_reformat.txt	2.87388	0.836565
e0928_exp03_live_02_reformat.txt	2.9271	0.816238
e0928_exp03_live_02_reformat.txt	2.98032	0.822272
e0928_exp03_live_02_reformat.txt	3.03354	0.830625
e0928_exp03_live_02_reformat.txt	3.08676	0.825874
e0928_exp03_live_02_reformat.txt	3.13998	0.852502
e0928_exp03_live_02_reformat.txt	3.1932	0.823581
e0928_exp03_live_02_reformat.txt	3.24642	0.849414
e0928_exp03_live_02_reformat.txt	3.29964	0.844082
e0928_exp03_live_02_reformat.txt	3.35286	0.842731
e0928_exp03_live_02_reformat.txt	3.40608	0.839203
e0928_exp03_live_02_reformat.txt	3.4593	0.831944
e0928_exp03_live_02_reformat.txt	3.51252	0.841746
e0928_exp03_live_02_reformat.txt	3.56574	0.86747
e0928_exp03_live_02_reformat.txt	3.61896	0.872809
e0928_exp03_live_02_reformat.txt	3.67218	0.876539
e0928_exp03_live_02_reformat.txt	3.7254	0.876183
e0928_exp03_live_02_reformat.txt	3.77862	0.86338
e0928_exp03_live_02_reformat.txt	3.83184	0.876382
e0928_exp03_live_02_reformat.txt	3.88506	0.870366
e0928_exp03_live_02_reformat.txt	3.93828	0.89129
e0928_exp03_live_02_reformat.txt	3.9915	0.882486
e0928_exp03_live_02_reformat.txt	4.04472	0.872594
e0928_exp03_live_02_reformat.txt	4.09794	0.880167
e0928_exp03_live_02_reformat.txt	4.15116	0.867879
e0928_exp03_live_02_reformat.txt	4.20438	0.891782
e0928_exp03_live_02_reformat.txt	4.2576	0.894029
e0928_exp03_live_02_reformat.txt	4.31082	0.889909
e0928_exp03_live_02_reformat.txt	4.36404	0.897894
e0928_exp03_live_02_reformat.txt	4.41726	0.919904
e0928_exp03_live_02_reformat.txt	4.47048	0.88403
e0928_exp03_live_02_reformat.txt	4.5237	0.880588
e0928_exp03_live_02_reformat.txt	4.57692	0.875568
e0928_exp03_live_02_reformat.txt	4.63014	0.89645
e0928_exp03_live_02_reformat.txt	4.68336	0.886025
e0928_exp03_live_02_reformat.txt	4.73658	0.890904
e0928_exp03_live_02_reformat.txt	4.7898	0.903327
e0928_exp03_live_02_reformat.txt	4.84302	0.880198
e0928_exp03_live_02_reformat.txt	4.89624	0.912804
e0928_exp03_live_02_reformat.txt	4.94946	0.889568
e0928_exp03_live_02_reformat.txt	5.00268	0.903362
e0928_exp03_live_02_reformat.txt	5.0559	0.8965
e0928_exp03_live_02_reformat.txt	5.10912	0.905612
e0928_exp03_live_02_reformat.txt	5.16234	0.92636
e0928_exp03_live_02_reformat.txt	5.21556	0.922515
e0928_exp03_live_02_reformat.txt	5.26878	0.918216
e0928_exp03_live_02_reformat.txt	5.322	0.927357
e0928_exp03_live_02_reformat.txt	5.37522	0.912219
e0928_exp03_live_02_reformat.txt	5.42844	0.91447
e0928_exp03_live_02_reformat.txt	5.48166	0.930452
e0928_exp03_live_02_reformat.txt	5.53488	0.919973
e0928_exp03_live_02_reformat.txt	5.5881	0.898069
e0928_exp03_live_02_reformat.txt	5.64132	0.918039
e0928_exp03_live_02_reformat.txt	5.69454	0.926859
e0928_exp03_live_02_reformat.txt	5.74776	0.922489
e0928_exp03_live_02_reformat.txt	5.80098	0.94398
e0928_exp03_live_02_reformat.txt	5.8542	0.927675
e0928_exp03_live_02_reformat.txt	5.90742	0.916348
e0928_exp03_live_02_reformat.txt	5.96064	0.913633
e0928_exp03_live_02_reformat.txt	6.01386	0.9096
e0928_exp03_live_02_reformat.txt	6.06708	0.937498
e0928_exp03_live_02_reformat.txt	6.1203	0.912138
e0928_exp03_live_02_reformat.txt	6.17352	0.918942
e0928_exp03_live_02_reformat.txt	6.22674	0.902715
e0928_exp03_live_02_reformat.txt	6.27996	0.895197
e0928_exp03_live_02_reformat.txt	6.33318	0.945397
e0928_exp03_live_02_reformat.txt	6.3864	0.930405
e0928_exp03_live_02_reformat.txt	6.43962	0.929271
e0928_exp03_live_02_reformat.txt	6.49284	0.937047
e0928_exp03_live_02_reformat.txt	6.54606	0.939038
e0928_exp03_live_02_reformat.txt	6.59928	0.94827
e0928_exp03_live_02_reformat.txt	6.6525	0.926363
e0928_exp03_live_02_reformat.txt	6.70572	0.929555
e0928_exp03_live_02_reformat.txt	6.75894	0.921808
e0928_exp03_live_02_reformat.txt	6.81216	0.944908
e0928_exp03_live_02_reformat.txt	6.86538	0.931091
e0928_exp03_live_02_reformat.txt	6.9186	0.92365
e0928_exp03_live_02_reformat.txt	6.97182	0.905319
e0928_exp03_live_02_reformat.txt	7.02504	0.895509
e0928_exp03_live_02_reformat.txt	7.07826	0.90695
e0928_exp03_live_02_reformat.txt	7.13148	0.908504
e0928_exp03_live_02_reformat.txt	7.1847	0.907787
e0928_exp03_live_02_reformat.txt	7.23792	0.92865
e0928_exp03_live_02_reformat.txt	7.29114	0.928283
e0928_exp03_live_02_reformat.txt	7.34436	0.926476
e0928_exp03_live_02_reformat.txt	7.39758	0.911395
e0928_exp03_live_02_reformat.txt	7.4508	0.938888
e0928_exp03_live_02_reformat.txt	7.50402	0.927757
e0928_exp03_live_02_reformat.txt	7.55724	0.919632
e0928_exp03_live_02_reformat.txt	7.61046	0.943251
e0928_exp03_live_02_reformat.txt	7.66368	0.952738
e0928_exp03_live_02_reformat.txt	7.7169	0.926728
e0928_exp03_live_02_reformat.txt	7.77012	0.93142
e0928_exp03_live_02_reformat.txt	7.82334	0.94586
e0928_exp03_live_02_reformat.txt	7.87656	0.933424
e0928_exp03_live_02_reformat.txt	7.92978	0.942087
e0928_exp03_live_02_reformat.txt	7.983	0.932408
e0928_exp03_live_02_reformat.txt	8.03622	0.922469
e0928_exp03_live_02_reformat.txt	8.08944	0.938933
e0928_exp03_live_02_reformat.txt	8.14266	0.93835
e0928_exp03_live_02_reformat.txt	8.19588	0.920946
e0928_exp03_live_02_reformat.txt	8.2491	0.923674
e0928_exp03_live_02_reformat.txt	8.30232	0.938497
e0928_exp03_live_02_reformat.txt	8.35554	0.921866
e0928_exp03_live_02_reformat.txt	8.40876	0.940392
e0928_exp03_live_02_reformat.txt	8.46198	0.93842
e0928_exp03_live_02_reformat.txt	8.5152	0.92904
e0928_exp03_live_02_reformat.txt	8.56842	0.93469
e0928_exp03_live_02_reformat.txt	8.62164	0.961747
e0928_exp03_live_02_reformat.txt	8.67486	0.941554
e0928_exp03_live_02_reformat.txt	8.72808	0.942378
e0928_exp03_live_02_reformat.txt	8.7813	0.942144
e0928_exp03_live_02_reformat.txt	8.83452	0.943399
e0928_exp03_live_02_reformat.txt	8.88774	0.944561
e0928_exp03_live_02_reformat.txt	8.94096	0.948169
e0928_exp03_live_02_reformat.txt	8.99418	0.950224
e0928_exp03_live_02_reformat.txt	9.0474	0.955839
e0928_exp03_live_02_reformat.txt	9.10062	0.984729
e0928_exp03_live_02_reformat.txt	9.15384	0.932314
e0928_exp03_live_02_reformat.txt	9.20706	0.941847
e0928_exp03_live_02_reformat.txt	9.26028	0.951953
e0928_exp03_live_02_reformat.txt	9.3135	0.931502
e0928_exp03_live_02_reformat.txt	9.36672	0.948074
e0928_exp03_live_02_reformat.txt	9.41994	0.935646
e0928_exp03_live_02_reformat.txt	9.47316	0.939531
e0928_exp03_live_02_reformat.txt	9.52638	0.920242
e0928_exp03_live_02_reformat.txt	9.5796	0.931084
e0928_exp03_live_02_reformat.txt	9.63282	0.940486
e0928_exp03_live_02_reformat.txt	9.68604	0.899675
e0928_exp03_live_02_reformat.txt	9.73926	0.938888
e0928_exp03_live_02_reformat.txt	9.79248	0.929066
e0928_exp03_live_02_reformat.txt	9.8457	0.951376
e0928_exp03_live_02_reformat.txt	9.89892	0.947385
e0928_exp03_live_02_reformat.txt	9.95214	0.932023
e0928_exp03_live_02_reformat.txt	10.0054	0.930664
e0928_exp03_live_02_reformat.txt	10.0586	0.937827
e0928_exp03_live_02_reformat.txt	10.1118	0.971629
e0928_exp03_live_02_reformat.txt	10.165	0.942166
e0928_exp03_live_02_reformat.txt	10.2182	0.934248
e0928_exp03_live_02_reformat.txt	10.2715	0.941505
e0928_exp03_live_02_reformat.txt	10.3247	0.948608
e0928_exp03_live_02_reformat.txt	10.3779	0.959081
e0928_exp03_live_02_reformat.txt	10.4311	0.960614
e0928_exp03_live_02_reformat.txt	10.4843	0.935676
e0928_exp03_live_02_reformat.txt	10.5376	0.941424
e0928_exp03_live_02_reformat.txt	10.5908	0.948884
e0928_exp03_live_02_reformat.txt	10.644	0.922635
e0928_exp03_live_02_reformat.txt	10.6972	0.921303
e0928_exp03_live_02_reformat.txt	10.7504	0.946007
e0928_exp03_live_02_reformat.txt	10.8037	0.955284
e0928_exp03_live_02_reformat.txt	10.8569	0.904852
e0928_exp03_live_02_reformat.txt	10.9101	0.902788
e0928_exp03_live_02_reformat.txt	10.9633	0.909876
e0928_exp03_live_02_reformat.txt	11.0165	0.925059
e0928_exp03_live_02_reformat.txt	11.0698	0.90427
e0928_exp03_live_02_reformat.txt	11.123	0.936842
e0928_exp03_live_02_reformat.txt	11.1762	0.922606
e0928_exp03_live_02_reformat.txt	11.2294	0.939237
e0928_exp03_live_02_reformat.txt	11.2826	0.929236
e0928_exp03_live_02_reformat.txt	11.3359	0.937697
e0928_exp03_live_02_reformat.txt	11.3891	0.927683
e0928_exp03_live_02_reformat.txt	11.4423	0.932219
e0928_exp03_live_02_reformat.txt	11.4955	0.945193
e0928_exp03_live_02_reformat.txt	11.5487	0.937265
e0928_exp03_live_02_reformat.txt	11.602	0.938073
e0928_exp03_live_02_reformat.txt	11.6552	0.970424
e0928_exp03_live_02_reformat.txt	11.7084	0.91988
e0928_exp03_live_02_reformat.txt	11.7616	0.930769
e0928_exp03_live_02_reformat.txt	11.8148	0.922896
e0928_exp03_live_02_reformat.txt	11.8681	0.941088
e0928_exp03_live_02_reformat.txt	11.9213	0.932442
e0928_exp03_live_02_reformat.txt	11.9745	0.954684
e0928_exp03_live_02_reformat.txt	12.0277	0.940236
e0928_exp03_live_02_reformat.txt	12.0809	0.943346
e0928_exp03_live_02_reformat.txt	12.1342	0.913824
e0928_exp03_live_02_reformat.txt	12.1874	0.96214
e0928_exp03_live_02_reformat.txt	12.2406	0.937429
e0928_exp03_live_02_reformat.txt	12.2938	0.90782
e0928_exp03_live_02_reformat.txt	12.347	0.927262
e0928_exp03_live_02_reformat.txt	12.4003	0.930217
e0928_exp03_live_02_reformat.txt	12.4535	0.91928
e0928_exp03_live_02_reformat.txt	12.5067	0.932412
e0928_exp03_live_02_reformat.txt	12.5599	0.933424
e0928_exp03_live_02_reformat.txt	12.6131	0.949545
e0928_exp03_live_02_reformat.txt	12.6664	0.962128
e0928_exp03_live_02_reformat.txt	12.7196	0.958133
e0928_exp03_live_02_reformat.txt	12.7728	0.94298
e0928_exp03_live_02_reformat.txt	12.826	0.974155
e0928_exp03_live_02_reformat.txt	12.8792	0.944288
e0928_exp03_live_02_reformat.txt	12.9325	0.942408
e0928_exp03_live_02_reformat.txt	12.9857	0.970254
e0928_exp03_live_02_reformat.txt	13.0389	0.963274
e0928_exp03_live_02_reformat.txt	13.0921	0.972944
e0928_exp03_live_02_reformat.txt	13.1453	0.930613
e0928_exp03_live_02_reformat.txt	13.1986	0.942752
e0928_exp03_live_02_reformat.txt	13.2518	0.935231
e0928_exp03_live_02_reformat.txt	13.305	0.971915
e0928_exp03_live_02_reformat.txt	13.3582	0.986135
e0928_exp03_live_02_reformat.txt	13.4114	0.955255
e0928_exp03_live_02_reformat.txt	13.4647	0.994424
e0928_exp03_live_02_reformat.txt	13.5179	0.946105
e0928_exp03_live_02_reformat.txt	13.5711	0.92302
e0928_exp03_live_02_reformat.txt	13.6243	0.993699
e0928_exp03_live_02_reformat.txt	13.6775	0.931767
e0928_exp03_live_02_reformat.txt	13.7308	0.946709
e0928_exp03_live_02_reformat.txt	13.784	0.95992
e0928_exp03_live_02_reformat.txt	13.8372	0.933213
e0928_exp03_live_02_reformat.txt	13.8904	0.96819
e0928_exp03_live_02_reformat.txt	13.9436	0.949819
e0928_exp03_live_02_reformat.txt	13.9969	0.946452
e0928_exp03_live_02_reformat.txt	14.0501	0.946684
e0928_exp03_live_02_reformat.txt	14.1033	0.968046
e0928_exp03_live_02_reformat.txt	14.1565	0.939258
e0928_exp03_live_02_reformat.txt	14.2097	0.937858
e0928_exp03_live_02_reformat.txt	14.263	0.936557
e0928_exp03_live_02_reformat.txt	14.3162	0.922242
e0928_exp03_live_02_reformat.txt	14.3694	0.947649
e0928_exp03_live_02_reformat.txt	14.4226	0.932613
e0928_exp03_live_02_reformat.txt	14.4758	0.930608
e0928_exp03_live_02_reformat.txt	14.5291	0.951771
e0928_exp03_live_02_reformat.txt	14.5823	0.944099
e0928_exp03_live_02_reformat.txt	14.6355	0.928262
e0928_exp03_live_02_reformat.txt	14.6887	0.937585
e0928_exp03_live_02_reformat.txt	14.7419	0.965336
e0928_exp03_live_02_reformat.txt	14.7952	0.947526
e0928_exp03_live_02_reformat.txt	14.8484	0.943351
e0928_exp03_live_02_reformat.txt	14.9016	0.947924
e0928_exp03_live_02_reformat.txt	14.9548	0.936103
e0928_exp03_live_02_reformat.txt	15.008	0.953354
e0928_exp03_live_02_reformat.txt	15.0613	0.947054
e0928_exp03_live_02_reformat.txt	15.1145	0.971468
e0928_exp03_live_02_reformat.txt	15.1677	0.942158
e0928_exp03_live_02_reformat.txt	15.2209	0.946185
e0928_exp03_live_02_reformat.txt	15.2741	0.969321
e0928_exp03_live_02_reformat.txt	15.3274	0.931722
e0928_exp03_live_02_reformat.txt	15.3806	0.94971
e0928_exp03_live_02_reformat.txt	15.4338	0.933075
e0928_exp03_live_02_reformat.txt	15.487	0.949808
e0928_exp03_live_02_reformat.txt	15.5402	0.976618
e0928_exp03_live_02_reformat.txt	15.5935	0.93154
e0928_exp03_live_02_reformat.txt	15.6467	0.957899
e0928_exp03_live_02_reformat.txt	15.6999	0.972992
e0928_exp03_live_02_reformat.txt	15.7531	0.97144
e0928_exp03_live_02_reformat.txt	15.8063	0.968937
e0928_exp03_live_02_reformat.txt	15.8596	0.97054
e0928_exp03_live_02_reformat.txt	15.9128	0.961399
e0928_exp03_live_02_reformat.txt	15.966	0.98038
e0928_exp03_live_03_reformat.txt	0.05322	1.01175
e0928_exp03_live_03_reformat.txt	0.10644	1.01527
e0928_exp03_live_03_reformat.txt	0.15966	0.984624
e0928_exp03_live_03_reformat.txt	0.21288	0.979746
e0928_exp03_live_03_reformat.txt	0.2661	0.982869
e0928_exp03_live_03_reformat.txt	0.31932	1.00471
e0928_exp03_live_03_reformat.txt	0.37254	1.00694
e0928_exp03_live_03_reformat.txt	0.42576	0.989354
e0928_exp03_live_03_reformat.txt	0.47898	1.00974
e0928_exp03_live_03_reformat.txt	0.5322	1.015
e0928_exp03_live_03_reformat.txt	0.58542	0.51146
e0928_exp03_live_03_reformat.txt	0.63864	0.609929
e0928_exp03_live_03_reformat.txt	0.69186	0.647137
e0928_exp03_live_03_reformat.txt	0.74508	0.694758
e0928_exp03_live_03_reformat.txt	0.7983	0.667667
e0928_exp03_live_03_reformat.txt	0.85152	0.732757
e0928_exp03_live_03_reformat.txt	0.90474	0.747659
e0928_exp03_live_03_reformat.txt	0.95796	0.801737
e0928_exp03_live_03_reformat.txt	1.01118	0.796764
e0928_exp03_live_03_reformat.txt	1.0644	0.790985
e0928_exp03_live_03_reformat.txt	1.11762	0.792726
e0928_exp03_live_03_reformat.txt	1.17084	0.772461
e0928_exp03_live_03_reformat.txt	1.22406	0.824075
e0928_exp03_live_03_reformat.txt	1.27728	0.802429
e0928_exp03_live_03_reformat.txt	1.3305	0.811476
e0928_exp03_live_03_reformat.txt	1.38372	0.823641
e0928_exp03_live_03_reformat.txt	1.43694	0.825962
e0928_exp03_live_03_reformat.txt	1.49016	0.83626
e0928_exp03_live_03_reformat.txt	1.54338	0.800296
e0928_exp03_live_03_reformat.txt	1.5966	0.810892
e0928_exp03_live_03_reformat.txt	1.64982	0.84477
e0928_exp03_live_03_reformat.txt	1.70304	0.844899
e0928_exp03_live_03_reformat.txt	1.75626	0.85924
e0928_exp03_live_03_reformat.txt	1.80948	0.822585
e0928_exp03_live_03_reformat.txt	1.8627	0.876827
e0928_exp03_live_03_reformat.txt	1.91592	0.884818
e0928_exp03_live_03_reformat.txt	1.96914	0.877418
e0928_exp03_live_03_reformat.txt	2.02236	0.877446
e0928_exp03_live_03_reformat.txt	2.07558	0.870072
e0928_exp03_live_03_reformat.txt	2.1288	0.864833
e0928_exp03_live_03_reformat.txt	2.18202	0.904102
e0928_exp03_live_03_reformat.txt	2.23524	0.906716
e0928_exp03_live_03_reformat.txt	2.28846	0.92788
e0928_exp03_live_03_reformat.txt	2.34168	0.904574
e0928_exp03_live_03_reformat.txt	2.3949	0.935358
e0928_exp03_live_03_reformat.txt	2.44812	0.930435
e0928_exp03_live_03_reformat.txt	2.50134	0.872215
e0928_exp03_live_03_reformat.txt	2.55456	0.894442
e0928_exp03_live_03_reformat.txt	2.60778	0.871759
e0928_exp03_live_03_reformat.txt	2.661	0.863154
e0928_exp03_live_03_reformat.txt	2.71422	0.854075
e0928_exp03_live_03_reformat.txt	2.76744	0.877748
e0928_exp03_live_03_reformat.txt	2.82066	0.851905
e0928_exp03_live_03_reformat.txt	2.87388	0.884185
e0928_exp03_live_03_reformat.txt	2.9271	0.882708
e0928_exp03_live_03_reformat.txt	2.98032	0.85122
e0928_exp03_live_03_reformat.txt	3.03354	0.84723
e0928_exp03_live_03_reformat.txt	3.08676	0.867934
e0928_exp03_live_03_reformat.txt	3.13998	0.882292
e0928_exp03_live_03_reformat.txt	3.1932	0.859579
e0928_exp03_live_03_reformat.txt	3.24642	0.827668
e0928_exp03_live_03_reformat.txt	3.29964	0.813643
e0928_exp03_live_03_reformat.txt	3.35286	0.852866
e0928_exp03_live_03_reformat.txt	3.40608	0.876383
e0928_exp03_live_03_reformat.txt	3.4593	0.835971
e0928_exp03_live_03_reformat.txt	3.51252	0.881636
e0928_exp03_live_03_reformat.txt	3.56574	0.853921
e0928_exp03_live_03_reformat.txt	3.61896	0.889034
e0928_exp03_live_03_reformat.txt	3.67218	0.864718
e0928_exp03_live_03_reformat.txt	3.7254	0.891583
e0928_exp03_live_03_reformat.txt	3.77862	0.880774
e0928_exp03_live_03_reformat.txt	3.83184	0.874404
e0928_exp03_live_03_reformat.txt	3.88506	0.837268
e0928_exp03_live_03_reformat.txt	3.93828	0.85524
e0928_exp03_live_03_reformat.txt	3.9915	0.859275
e0928_exp03_live_03_reformat.txt	4.04472	0.8691
e0928_exp03_live_03_reformat.txt	4.09794	0.893798
e0928_exp03_live_03_reformat.txt	4.15116	0.900651
e0928_exp03_live_03_reformat.txt	4.20438	0.886238
e0928_exp03_live_03_reformat.txt	4.2576	0.865238
e0928_exp03_live_03_reformat.txt	4.31082	0.852412
e0928_exp03_live_03_reformat.txt	4.36404	0.86524
e0928_exp03_live_03_reformat.txt	4.41726	0.876968
e0928_exp03_live_03_reformat.txt	4.47048	0.875107
e0928_exp03_live_03_reformat.txt	4.5237	0.893544
e0928_exp03_live_03_reformat.txt	4.57692	0.903892
e0928_exp03_live_03_reformat.txt	4.63014	0.9219
e0928_exp03_live_03_reformat.txt	4.68336	0.906289
e0928_exp03_live_03_reformat.txt	4.73658	0.884929
e0928_exp03_live_03_reformat.txt	4.7898	0.916931
e0928_exp03_live_03_reformat.txt	4.84302	0.888777
e0928_exp03_live_03_reformat.txt	4.89624	0.842492
e0928_exp03_live_03_reformat.txt	4.94946	0.888433
e0928_exp03_live_03_reformat.txt	5.00268	0.883984
e0928_exp03_live_03_reformat.txt	5.0559	0.903218
e0928_exp03_live_03_reformat.txt	5.10912	0.89393
e0928_exp03_live_03_reformat.txt	5.16234	0.849221
e0928_exp03_live_03_reformat.txt	5.21556	0.909095
e0928_exp03_live_03_reformat.txt	5.26878	0.872871
e0928_exp03_live_03_reformat.txt	5.322	0.87085
e0928_exp03_live_03_reformat.txt	5.37522	0.871306
e0928_exp03_live_03_reformat.txt	5.42844	0.904615
e0928_exp03_live_03_reformat.txt	5.48166	0.918509
e0928_exp03_live_03_reformat.txt	5.53488	0.893052
e0928_exp03_live_03_reformat.txt	5.5881	0.884086
e0928_exp03_live_03_reformat.txt	5.64132	0.868725
e0928_exp03_live_03_reformat.txt	5.69454	0.904271
e0928_exp03_live_03_reformat.txt	5.74776	0.923405
e0928_exp03_live_03_reformat.txt	5.80098	0.90359
e0928_exp03_live_03_reformat.txt	5.8542	0.945553
e0928_exp03_live_03_reformat.txt	5.90742	0.938696
e0928_exp03_live_03_reformat.txt	5.96064	0.909705
e0928_exp03_live_03_reformat.txt	6.01386	0.921793
e0928_exp03_live_03_reformat.txt	6.06708	0.912982
e0928_exp03_live_03_reformat.txt	6.1203	0.932441
e0928_exp03_live_03_reformat.txt	6.17352	0.879226
e0928_exp03_live_03_reformat.txt	6.22674	0.852034
e0928_exp03_live_03_reformat.txt	6.27996	0.902787
e0928_exp03_live_03_reformat.txt	6.33318	0.906767
e0928_exp03_live_03_reformat.txt	6.3864	0.897579
e0928_exp03_live_03_reformat.txt	6.43962	0.902547
e0928_exp03_live_03_reformat.txt	6.49284	0.908683
e0928_exp03_live_03_reformat.txt	6.54606	0.888013
e0928_exp03_live_03_reformat.txt	6.59928	0.912849
e0928_exp03_live_03_reformat.txt	6.6525	0.895221
e0928_exp03_live_03_reformat.txt	6.70572	0.914282
e0928_exp03_live_03_reformat.txt	6.75894	0.888475
e0928_exp03_live_03_reformat.txt	6.81216	0.898235
e0928_exp03_live_03_reformat.txt	6.86538	0.91536
e0928_exp03_live_03_reformat.txt	6.9186	0.932221
e0928_exp03_live_03_reformat.txt	6.97182	0.942736
e0928_exp03_live_03_reformat.txt	7.02504	0.9314
e0928_exp03_live_03_reformat.txt	7.07826	0.912485
e0928_exp03_live_03_reformat.txt	7.13148	0.953622
e0928_exp03_live_03_reformat.txt	7.1847	0.985857
e0928_exp03_live_03_reformat.txt	7.23792	0.974282
e0928_exp03_live_03_reformat.txt	7.29114	0.964817
e0928_exp03_live_03_reformat.txt	7.34436	0.950424
e0928_exp03_live_03_reformat.txt	7.39758	0.943566
e0928_exp03_live_03_reformat.txt	7.4508	0.93168
e0928_exp03_live_03_reformat.txt	7.50402	0.958061
e0928_exp03_live_03_reformat.txt	7.55724	0.966885
e0928_exp03_live_03_reformat.txt	7.61046	0.942331
e0928_exp03_live_03_reformat.txt	7.66368	0.949151
e0928_exp03_live_03_reformat.txt	7.7169	0.908986
e0928_exp03_live_03_reformat.txt	7.77012	0.908741
e0928_exp03_live_03_reformat.txt	7.82334	0.924744
e0928_exp03_live_03_reformat.txt	7.87656	0.920036
e0928_exp03_live_03_reformat.txt	7.92978	0.921553
e0928_exp03_live_03_reformat.txt	7.983	0.933118
e0928_exp03_live_03_reformat.txt	8.03622	0.94637
e0928_exp03_live_03_reformat.txt	8.08944	0.912748
e0928_exp03_live_03_reformat.txt	8.14266	0.903482
e0928_exp03_live_03_reformat.txt	8.19588	0.942002
e0928_exp03_live_03_reformat.txt	8.2491	0.963246
e0928_exp03_live_03_reformat.txt	8.30232	0.972849
e0928_exp03_live_03_reformat.txt	8.35554	0.958115
e0928_exp03_live_03_reformat.txt	8.40876	0.971071
e0928_exp03_live_03_reformat.txt	8.46198	0.98382
e0928_exp03_live_03_reformat.txt	8.5152	0.940958
e0928_exp03_live_03_reformat.txt	8.56842	0.971488
e0928_exp03_live_03_reformat.txt	8.62164	0.936255
e0928_exp03_live_03_reformat.txt	8.67486	0.945391
e0928_exp03_live_03_reformat.txt	8.72808	0.952592
e0928_exp03_live_03_reformat.txt	8.7813	0.962109
e0928_exp03_live_03_reformat.txt	8.83452	0.95424
e0928_exp03_live_03_reformat.txt	8.88774	0.954865
e0928_exp03_live_03_reformat.txt	8.94096	1.00337
e0928_exp03_live_03_reformat.txt	8.99418	0.960051
e0928_exp03_live_03_reformat.txt	9.0474	0.89035
e0928_exp03_live_03_reformat.txt	9.10062	0.893843
e0928_exp03_live_03_reformat.txt	9.15384	0.950801
e0928_exp03_live_03_reformat.txt	9.20706	0.920102
e0928_exp03_live_03_reformat.txt	9.26028	0.915361
e0928_exp03_live_03_reformat.txt	9.3135	0.92727
e0928_exp03_live_03_reformat.txt	9.36672	0.894615
e0928_exp03_live_03_reformat.txt	9.41994	0.925672
e0928_exp03_live_03_reformat.txt	9.47316	0.944665
e0928_exp03_live_03_reformat.txt	9.52638	0.932925
e0928_exp03_live_03_reformat.txt	9.5796	0.976303
e0928_exp03_live_03_reformat.txt	9.63282	0.986238
e0928_exp03_live_03_reformat.txt	9.68604	0.991278
e0928_exp03_live_03_reformat.txt	9.73926	0.969601
e0928_exp03_live_03_reformat.txt	9.79248	0.997208
e0928_exp03_live_03_reformat.txt	9.8457	0.965122
e0928_exp03_live_03_reformat.txt	9.89892	0.958922
e0928_exp03_live_03_reformat.txt	9.95214	0.972488
e0928_exp03_live_03_reformat.txt	10.0054	0.959389
e0928_exp03_live_03_reformat.txt	10.0586	0.942704
e0928_exp03_live_03_reformat.txt	10.1118	0.949365
e0928_exp03_live_03_reformat.txt	10.165	0.973713
e0928_exp03_live_03_reformat.txt	10.2182	0.987662
e0928_exp03_live_03_reformat.txt	10.2715	0.994788
e0928_exp03_live_03_reformat.txt	10.3247	0.985508
e0928_exp03_live_03_reformat.txt	10.3779	1.03579
e0928_exp03_live_03_reformat.txt	10.4311	1.04989
e0928_exp03_live_03_reformat.txt	10.4843	1.04114
e0928_exp03_live_03_reformat.txt	10.5376	0.997608
e0928_exp03_live_03_reformat.txt	10.5908	1.00865
e0928_exp03_live_03_reformat.txt	10.644	1.01951
e0928_exp03_live_03_reformat.txt	10.6972	0.99341
e0928_exp03_live_03_reformat.txt	10.7504	0.996227
e0928_exp03_live_03_reformat.txt	10.8037	0.954456
e0928_exp03_live_03_reformat.txt	10.8569	0.945978
e0928_exp03_live_03_reformat.txt	10.9101	0.979559
e0928_exp03_live_03_reformat.txt	10.9633	0.974127
e0928_exp03_live_03_reformat.txt	11.0165	0.979286
e0928_exp03_live_03_reformat.txt	11.0698	0.997993
e0928_exp03_live_03_reformat.txt	11.123	0.965747
e0928_exp03_live_03_reformat.txt	11.1762	1.02781
e0928_exp03_live_03_reformat.txt	11.2294	0.975232
e0928_exp03_live_03_reformat.txt	11.2826	0.962229
e0928_exp03_live_03_reformat.txt	11.3359	0.956497
e0928_exp03_live_03_reformat.txt	11.3891	0.989194
e0928_exp03_live_03_reformat.txt	11.4423	0.938556
e0928_exp03_live_03_reformat.txt	11.4955	0.982769
e0928_exp03_live_03_reformat.txt	11.5487	0.949776
e0928_exp03_live_03_reformat.txt	11.602	0.943944
e0928_exp03_live_03_reformat.txt	11.6552	0.95216
e0928_exp03_live_03_reformat.txt	11.7084	0.987495
e0928_exp03_live_03_reformat.txt	11.7616	0.972713
e0928_exp03_live_03_reformat.txt	11.8148	0.966559
e0928_exp03_live_03_reformat.txt	11.8681	0.983166
e0928_exp03_live_03_reformat.txt	11.9213	0.970212
e0928_exp03_live_03_reformat.txt	11.9745	0.974932
e0928_exp03_live_03_reformat.txt	12.0277	0.936641
e0928_exp03_live_03_reformat.txt	12.0809	0.958568
e0928_exp03_live_03_reformat.txt	12.1342	0.95468
e0928_exp03_live_03_reformat.txt	12.1874	0.968727
e0928_exp03_live_03_reformat.txt	12.2406	0.94754
e0928_exp03_live_03_reformat.txt	12.2938	0.951205
e0928_exp03_live_03_reformat.txt	12.347	0.91547
e0928_exp03_live_03_reformat.txt	12.4003	0.959208
e0928_exp03_live_03_reformat.txt	12.4535	0.93179
e0928_exp03_live_03_reformat.txt	12.5067	0.936229
e0928_exp03_live_03_reformat.txt	12.5599	0.911134
e0928_exp03_live_03_reformat.txt	12.6131	0.888636
e0928_exp03_live_03_reformat.txt	12.6664	0.914803
e0928_exp03_live_03_reformat.txt	12.7196	0.957125
e0928_exp03_live_03_reformat.txt	12.7728	0.974454
e0928_exp03_live_03_reformat.txt	12.826	0.979651
e0928_exp03_live_03_reformat.txt	12.8792	0.917139
e0928_exp03_live_03_reformat.txt	12.9325	0.950401
e0928_exp03_live_03_reformat.txt	12.9857	0.965498
e0928_exp03_live_03_reformat.txt	13.0389	0.975811
e0928_exp03_live_03_reformat.txt	13.0921	1.00938
e0928_exp03_live_03_reformat.txt	13.1453	1.01846
e0928_exp03_live_03_reformat.txt	13.1986	0.950855
e0928_exp03_live_03_reformat.txt	13.2518	1.01351
e0928_exp03_live_03_reformat.txt	13.305	0.964968
e0928_exp03_live_03_reformat.txt	13.3582	0.956866
e0928_exp03_live_03_reformat.txt	13.4114	0.940527
e0928_exp03_live_03_reformat.txt	13.4647	0.990057
e0928_exp03_live_03_reformat.txt	13.5179	0.958497
e0928_exp03_live_03_reformat.txt	13.5711	0.940123
e0928_exp03_live_03_reformat.txt	13.6243	0.958498
e0928_exp03_live_03_reformat.txt	13.6775	0.973792
e0928_exp03_live_03_reformat.txt	13.7308	0.943735
e0928_exp03_live_03_reformat.txt	13.784	0.967594
e0928_exp03_live_03_reformat.txt	13.8372	0.964182
e0928_exp03_live_03_reformat.txt	13.8904	0.98322
e0928_exp03_live_03_reformat.txt	13.9436	0.941983
e0928_exp03_live_03_reformat.txt	13.9969	0.990906
e0928_exp03_live_03_reformat.txt	14.0501	0.948553
e0928_exp03_live_03_reformat.txt	14.1033	0.937455
e0928_exp03_live_03_reformat.txt	14.1565	0.927313
e0928_exp03_live_03_reformat.txt	14.2097	0.932818
e0928_exp03_live_03_reformat.txt	14.263	0.890565
e0928_exp03_live_03_reformat.txt	14.3162	0.908303
e0928_exp03_live_03_reformat.txt	14.3694	0.920301
e0928_exp03_live_03_reformat.txt	14.4226	0.954247
e0928_exp03_live_03_reformat.txt	14.4758	0.949238
e0928_exp03_live_03_reformat.txt	14.5291	0.964385
e0928_exp03_live_03_reformat.txt	14.5823	0.964815
e0928_exp03_live_03_reformat.txt	14.6355	0.939564
e0928_exp03_live_03_reformat.txt	14.6887	0.947514
e0928_exp03_live_03_reformat.txt	14.7419	0.926347
e0928_exp03_live_03_reformat.txt	14.7952	0.944033
e0928_exp03_live_03_reformat.txt	14.8484	0.923299
e0928_exp03_live_03_reformat.txt	14.9016	0.965974
e0928_exp03_live_03_reformat.txt	14.9548	0.903664
e0928_exp03_live_03_reformat.txt	15.008	0.914504
e0928_exp03_live_03_reformat.txt	15.0613	0.914785
e0928_exp03_live_03_reformat.txt	15.1145	0.93368
e0928_exp03_live_03_reformat.txt	15.1677	0.977632
e0928_exp03_live_03_reformat.txt	15.2209	0.935466
e0928_exp03_live_03_reformat.txt	15.2741	0.904037
e0928_exp03_live_03_reformat.txt	15.3274	0.926673
e0928_exp03_live_03_reformat.txt	15.3806	0.927929
e0928_exp03_live_03_reformat.txt	15.4338	0.897785
e0928_exp03_live_03_reformat.txt	15.487	0.905167
e0928_exp03_live_03_reformat.txt	15.5402	0.904779
e0928_exp03_live_03_reformat.txt	15.5935	0.921219
e0928_exp03_live_03_reformat.txt	15.6467	0.851246
e0928_exp03_live_03_reformat.txt	15.6999	0.865067
e0928_exp03_live_03_reformat.txt	15.7531	0.842
e0928_exp03_live_03_reformat.txt	15.8063	0.825172
e0928_exp03_live_03_reformat.txt	15.8596	0.812754
e0928_exp03_live_03_reformat.txt	15.9128	0.802927
e0928_exp03_live_03_reformat.txt	15.966	0.774258
e0928_exp03_live_04_reformat.txt	0.05322	0.966148
e0928_exp03_live_04_reformat.txt	0.10644	0.981606
e0928_exp03_live_04_reformat.txt	0.15966	1.02355
e0928_exp03_live_04_reformat.txt	0.21288	1.00542
e0928_exp03_live_04_reformat.txt	0.2661	0.995311
e0928_exp03_live_04_reformat.txt	0.31932	0.989426
e0928_exp03_live_04_reformat.txt	0.37254	0.992283
e0928_exp03_live_04_reformat.txt	0.42576	1.02239
e0928_exp03_live_04_reformat.txt	0.47898	1.00546
e0928_exp03_live_04_reformat.txt	0.5322	1.01842
e0928_exp03_live_04_reformat.txt	0.58542	0.193755
e0928_exp03_live_04_reformat.txt	0.63864	0.271294
e0928_exp03_live_04_reformat.txt	0.69186	0.346486
e0928_exp03_live_04_reformat.txt	0.74508	0.354009
e0928_exp03_live_04_reformat.txt	0.7983	0.424755
e0928_exp03_live_04_reformat.txt	0.85152	0.419207
e0928_exp03_live_04_reformat.txt	0.90474	0.462818
e0928_exp03_live_04_reformat.txt	0.95796	0.472428
e0928_exp03_live_04_reformat.txt	1.01118	0.514036
e0928_exp03_live_04_reformat.txt	1.0644	0.478202
e0928_exp03_live_04_reformat.txt	1.11762	0.532643
e0928_exp03_live_04_reformat.txt	1.17084	0.550546
e0928_exp03_live_04_reformat.txt	1.22406	0.532018
e0928_exp03_live_04_reformat.txt	1.27728	0.567661
e0928_exp03_live_04_reformat.txt	1.3305	0.554514
e0928_exp03_live_04_reformat.txt	1.38372	0.574996
e0928_exp03_live_04_reformat.txt	1.43694	0.604499
e0928_exp03_live_04_reformat.txt	1.49016	0.584223
e0928_exp03_live_04_reformat.txt	1.54338	0.573808
e0928_exp03_live_04_reformat.txt	1.5966	0.609652
e0928_exp03_live_04_reformat.txt	1.64982	0.594367
e0928_exp03_live_04_reformat.txt	1.70304	0.625277
e0928_exp03_live_04_reformat.txt	1.75626	0.625086
e0928_exp03_live_04_reformat.txt	1.80948	0.633165
e0928_exp03_live_04_reformat.txt	1.8627	0.62591
e0928_exp03_live_04_reformat.txt	1.91592	0.610111
e0928_exp03_live_04_reformat.txt	1.96914	0.60267
e0928_exp03_live_04_reformat.txt	2.02236	0.616535
e0928_exp03_live_04_reformat.txt	2.07558	0.609214
e0928_exp03_live_04_reformat.txt	2.1288	0.639894
e0928_exp03_live_04_reformat.txt	2.18202	0.640361
e0928_exp03_live_04_reformat.txt	2.23524	0.64126
e0928_exp03_live_04_reformat.txt	2.28846	0.633515
e0928_exp03_live_04_reformat.txt	2.34168	0.642739
e0928_exp03_live_04_reformat.txt	2.3949	0.64397
e0928_exp03_live_04_reformat.txt	2.44812	0.642409
e0928_exp03_live_04_reformat.txt	2.50134	0.669811
e0928_exp03_live_04_reformat.txt	2.55456	0.643715
e0928_exp03_live_04_reformat.txt	2.60778	0.646905
e0928_exp03_live_04_reformat.txt	2.661	0.67983
e0928_exp03_live_04_reformat.txt	2.71422	0.705389
e0928_exp03_live_04_reformat.txt	2.76744	0.676154
e0928_exp03_live_04_reformat.txt	2.82066	0.691984
e0928_exp03_live_04_reformat.txt	2.87388	0.688419
e0928_exp03_live_04_reformat.txt	2.9271	0.68211
e0928_exp03_live_04_reformat.txt	2.98032	0.686863
e0928_exp03_live_04_reformat.txt	3.03354	0.690604
e0928_exp03_live_04_reformat.txt	3.08676	0.689403
e0928_exp03_live_04_reformat.txt	3.13998	0.702939
e0928_exp03_live_04_reformat.txt	3.1932	0.694145
e0928_exp03_live_04_reformat.txt	3.24642	0.712345
e0928_exp03_live_04_reformat.txt	3.29964	0.718969
e0928_exp03_live_04_reformat.txt	3.35286	0.686807
e0928_exp03_live_04_reformat.txt	3.40608	0.66138
e0928_exp03_live_04_reformat.txt	3.4593	0.713761
e0928_exp03_live_04_reformat.txt	3.51252	0.684694
e0928_exp03_live_04_reformat.txt	3.56574	0.723183
e0928_exp03_live_04_reformat.txt	3.61896	0.70322
e0928_exp03_live_04_reformat.txt	3.67218	0.67635
e0928_exp03_live_04_reformat.txt	3.7254	0.683887
e0928_exp03_live_04_reformat.txt	3.77862	0.722506
e0928_exp03_live_04_reformat.txt	3.83184	0.714935
e0928_exp03_live_04_reformat.txt	3.88506	0.716371
e0928_exp03_live_04_reformat.txt	3.93828	0.710418
e0928_exp03_live_04_reformat.txt	3.9915	0.725598
e0928_exp03_live_04_reformat.txt	4.04472	0.70807
e0928_exp03_live_04_reformat.txt	4.09794	0.681269
e0928_exp03_live_04_reformat.txt	4.15116	0.70654
e0928_exp03_live_04_reformat.txt	4.20438	0.706396
e0928_exp03_live_04_reformat.txt	4.2576	0.711073
e0928_exp03_live_04_reformat.txt	4.31082	0.697161
e0928_exp03_live_04_reformat.txt	4.36404	0.682308
e0928_exp03_live_04_reformat.txt	4.41726	0.705711
e0928_exp03_live_04_reformat.txt	4.47048	0.725691
e0928_exp03_live_04_reformat.txt	4.5237	0.718845
e0928_exp03_live_04_reformat.txt	4.57692	0.689415
e0928_exp03_live_04_reformat.txt	4.63014	0.693153
e0928_exp03_live_04_reformat.txt	4.68336	0.707953
e0928_exp03_live_04_reformat.txt	4.73658	0.708433
e0928_exp03_live_04_reformat.txt	4.7898	0.729915
e0928_exp03_live_04_reformat.txt	4.84302	0.754053
e0928_exp03_live_04_reformat.txt	4.89624	0.728211
e0928_exp03_live_04_reformat.txt	4.94946	0.749257
e0928_exp03_live_04_reformat.txt	5.00268	0.742229
e0928_exp03_live_04_reformat.txt	5.0559	0.714529
e0928_exp03_live_04_reformat.txt	5.10912	0.752554
e0928_exp03_live_04_reformat.txt	5.16234	0.778968
e0928_exp03_live_04_reformat.txt	5.21556	0.784115
e0928_exp03_live_04_reformat.txt	5.26878	0.750692
e0928_exp03_live_04_reformat.txt	5.322	0.75719
e0928_exp03_live_04_reformat.txt	5.37522	0.774101
e0928_exp03_live_04_reformat.txt	5.42844	0.75227
e0928_exp03_live_04_reformat.txt	5.48166	0.751312
e0928_exp03_live_04_reformat.txt	5.53488	0.729429
e0928_exp03_live_04_reformat.txt	5.5881	0.755255
e0928_exp03_live_04_reformat.txt	5.64132	0.757021
e0928_exp03_live_04_reformat.txt	5.69454	0.712444
e0928_exp03_live_04_reformat.txt	5.74776	0.711992
e0928_exp03_live_04_reformat.txt	5.80098	0.773995
e0928_exp03_live_04_reformat.txt	5.8542	0.766567
e0928_exp03_live_04_reformat.txt	5.90742	0.750148
e0928_exp03_live_04_reformat.txt	5.96064	0.727828
e0928_exp03_live_04_reformat.txt	6.01386	0.706586
e0928_exp03_live_04_reformat.txt	6.06708	0.733345
e0928_exp03_live_04_reformat.txt	6.1203	0.733877
e0928_exp03_live_04_reformat.txt	6.17352	0.716282
e0928_exp03_live_04_reformat.txt	6.22674	0.736452
e0928_exp03_live_04_reformat.txt	6.27996	0.725325
e0928_exp03_live_04_reformat.txt	6.33318	0.716599
e0928_exp03_live_04_reformat.txt	6.3864	0.74392
e0928_exp03_live_04_reformat.txt	6.43962	0.741592
e0928_exp03_live_04_reformat.txt	6.49284	0.738018
e0928_exp03_live_04_reformat.txt	6.54606	0.762408
e0928_exp03_live_04_reformat.txt	6.59928	0.747471
e0928_exp03_live_04_reformat.txt	6.6525	0.758249
e0928_exp03_live_04_reformat.txt	6.70572	0.768867
e0928_exp03_live_04_reformat.txt	6.75894	0.765936
e0928_exp03_live_04_reformat.txt	6.81216	0.771473
e0928_exp03_live_04_reformat.txt	6.86538	0.739229
e0928_exp03_live_04_reformat.txt	6.9186	0.793118
e0928_exp03_live_04_reformat.txt	6.97182	0.789069
e0928_exp03_live_04_reformat.txt	7.02504	0.808101
e0928_exp03_live_04_reformat.txt	7.07826	0.801486
e0928_exp03_live_04_reformat.txt	7.13148	0.816861
e0928_exp03_live_04_reformat.txt	7.1847	0.754689
e0928_exp03_live_04_reformat.txt	7.23792	0.77647
e0928_exp03_live_04_reformat.txt	7.29114	0.817863
e0928_exp03_live_04_reformat.txt	7.34436	0.797344
e0928_exp03_live_04_reformat.txt	7.39758	0.846481
e0928_exp03_live_04_reformat.txt	7.4508	0.819785
e0928_exp03_live_04_reformat.txt	7.50402	0.848175
e0928_exp03_live_04_reformat.txt	7.55724	0.826837
e0928_exp03_live_04_reformat.txt	7.61046	0.838192
e0928_exp03_live_04_reformat.txt	7.66368	0.821938
e0928_exp03_live_04_reformat.txt	7.7169	0.84265
e0928_exp03_live_04_reformat.txt	7.77012	0.838039
e0928_exp03_live_04_reformat.txt	7.82334	0.866028
e0928_exp03_live_04_reformat.txt	7.87656	0.846618
e0928_exp03_live_04_reformat.txt	7.92978	0.815284
e0928_exp03_live_04_reformat.txt	7.983	0.828174
e0928_exp03_live_04_reformat.txt	8.03622	0.839462
e0928_exp03_live_04_reformat.txt	8.08944	0.852803
e0928_exp03_live_04_reformat.txt	8.14266	0.862876
e0928_exp03_live_04_reformat.txt	8.19588	0.881651
e0928_exp03_live_04_reformat.txt	8.2491	0.861676
e0928_exp03_live_04_reformat.txt	8.30232	0.857424
e0928_exp03_live_04_reformat.txt	8.35554	0.895536
e0928_exp03_live_04_reformat.txt	8.40876	0.857867
e0928_exp03_live_04_reformat.txt	8.46198	0.823511
e0928_exp03_live_04_reformat.txt	8.5152	0.80762
e0928_exp03_live_04_reformat.txt	8.56842	0.831793
e0928_exp03_live_04_reformat.txt	8.62164	0.833322
e0928_exp03_live_04_reformat.txt	8.67486	0.868797
e0928_exp03_live_04_reformat.txt	8.72808	0.819607
e0928_exp03_live_04_reformat.txt	8.7813	0.817005
e0928_exp03_live_04_reformat.txt	8.83452	0.836305
e0928_exp03_live_04_reformat.txt	8.88774	0.842987
e0928_exp03_live_04_reformat.txt	8.94096	0.792476
e0928_exp03_live_04_reformat.txt	8.99418	0.804142
e0928_exp03_live_04_reformat.txt	9.0474	0.815934
e0928_exp03_live_04_reformat.txt	9.10062	0.790161
e0928_exp03_live_04_reformat.txt	9.15384	0.803271
e0928_exp03_live_04_reformat.txt	9.20706	0.818298
e0928_exp03_live_04_reformat.txt	9.26028	0.827873
e0928_exp03_live_04_reformat.txt	9.3135	0.808698
e0928_exp03_live_04_reformat.txt	9.36672	0.806964
e0928_exp03_live_04_reformat.txt	9.41994	0.814131
e0928_exp03_live_04_reformat.txt	9.47316	0.820123
e0928_exp03_live_04_reformat.txt	9.52638	0.827397
e0928_exp03_live_04_reformat.txt	9.5796	0.828365
e0928_exp03_live_04_reformat.txt	9.63282	0.828731
e0928_exp03_live_04_reformat.txt	9.68604	0.85837
e0928_exp03_live_04_reformat.txt	9.73926	0.877896
e0928_exp03_live_04_reformat.txt	9.79248	0.857174
e0928_exp03_live_04_reformat.txt	9.8457	0.841332
e0928_exp03_live_04_reformat.txt	9.89892	0.890233
e0928_exp03_live_04_reformat.txt	9.95214	0.859478
e0928_exp03_live_04_reformat.txt	10.0054	0.835751
e0928_exp03_live_04_reformat.txt	10.0586	0.826339
e0928_exp03_live_04_reformat.txt	10.1118	0.795866
e0928_exp03_live_04_reformat.txt	10.165	0.827602
e0928_exp03_live_04_reformat.txt	10.2182	0.832697
e0928_exp03_live_04_reformat.txt	10.2715	0.822107
e0928_exp03_live_04_reformat.txt	10.3247	0.800209
e0928_exp03_live_04_reformat.txt	10.3779	0.82339
e0928_exp03_live_04_reformat.txt	10.4311	0.788327
e0928_exp03_live_04_reformat.txt	10.4843	0.78695
e0928_exp03_live_04_reformat.txt	10.5376	0.815928
e0928_exp03_live_04_reformat.txt	10.5908	0.814862
e0928_exp03_live_04_reformat.txt	10.644	0.812819
e0928_exp03_live_04_reformat.txt	10.6972	0.81971
e0928_exp03_live_04_reformat.txt	10.7504	0.80175
e0928_exp03_live_04_reformat.txt	10.8037	0.822492
e0928_exp03_live_04_reformat.txt	10.8569	0.811382
e0928_exp03_live_04_reformat.txt	10.9101	0.793288
e0928_exp03_live_04_reformat.txt	10.9633	0.778749
e0928_exp03_live_04_reformat.txt	11.0165	0.790233
e0928_exp03_live_04_reformat.txt	11.0698	0.779377
e0928_exp03_live_04_reformat.txt	11.123	0.798743
e0928_exp03_live_04_reformat.txt	11.1762	0.79552
e0928_exp03_live_04_reformat.txt	11.2294	0.800621
e0928_exp03_live_04_reformat.txt	11.2826	0.795891
e0928_exp03_live_04_reformat.txt	11.3359	0.818003
e0928_exp03_live_04_reformat.txt	11.3891	0.825676
e0928_exp03_live_04_reformat.txt	11.4423	0.826649
e0928_exp03_live_04_reformat.txt	11.4955	0.833011
e0928_exp03_live_04_reformat.txt	11.5487	0.84404
e0928_exp03_live_04_reformat.txt	11.602	0.806026
e0928_exp03_live_04_reformat.txt	11.6552	0.801544
e0928_exp03_live_04_reformat.txt	11.7084	0.810439
e0928_exp03_live_04_reformat.txt	11.7616	0.796459
e0928_exp03_live_04_reformat.txt	11.8148	0.805755
e0928_exp03_live_04_reformat.txt	11.8681	0.833635
e0928_exp03_live_04_reformat.txt	11.9213	0.809536
e0928_exp03_live_04_reformat.txt	11.9745	0.811797
e0928_exp03_live_04_reformat.txt	12.0277	0.811508
e0928_exp03_live_04_reformat.txt	12.0809	0.787364
e0928_exp03_live_04_reformat.txt	12.1342	0.784483
e0928_exp03_live_04_reformat.txt	12.1874	0.80998
e0928_exp03_live_04_reformat.txt	12.2406	0.767084
e0928_exp03_live_04_reformat.txt	12.2938	0.78076
e0928_exp03_live_04_reformat.txt	12.347	0.794538
e0928_exp03_live_04_reformat.txt	12.4003	0.766495
e0928_exp03_live_04_reformat.txt	12.4535	0.743466
e0928_exp03_live_04_reformat.txt	12.5067	0.784267
e0928_exp03_live_04_reformat.txt	12.5599	0.783213
e0928_exp03_live_04_reformat.txt	12.6131	0.835517
e0928_exp03_live_04_reformat.txt	12.6664	0.770481
e0928_exp03_live_04_reformat.txt	12.7196	0.776017
e0928_exp03_live_04_reformat.txt	12.7728	0.778482
e0928_exp03_live_04_reformat.txt	12.826	0.789922
e0928_exp03_live_04_reformat.txt	12.8792	0.830969
e0928_exp03_live_04_reformat.txt	12.9325	0.783386
e0928_exp03_live_04_reformat.txt	12.9857	0.820054
e0928_exp03_live_04_reformat.txt	13.0389	0.787816
e0928_exp03_live_04_reformat.txt	13.0921	0.767236
e0928_exp03_live_04_reformat.txt	13.1453	0.781318
e0928_exp03_live_04_reformat.txt	13.1986	0.772178
e0928_exp03_live_04_reformat.txt	13.2518	0.763146
e0928_exp03_live_04_reformat.txt	13.305	0.806538
e0928_exp03_live_04_reformat.txt	13.3582	0.785308
e0928_exp03_live_04_reformat.txt	13.4114	0.81969
e0928_exp03_live_04_reformat.txt	13.4647	0.80597
e0928_exp03_live_04_reformat.txt	13.5179	0.774097
e0928_exp03_live_04_reformat.txt	13.5711	0.787247
e0928_exp03_live_04_reformat.txt	13.6243	0.77107
e0928_exp03_live_04_reformat.txt	13.6775	0.787598
e0928_exp03_live_04_reformat.txt	13.7308	0.795103
e0928_exp03_live_04_reformat.txt	13.784	0.823767
e0928_exp03_live_04_reformat.txt	13.8372	0.80844
e0928_exp03_live_04_reformat.txt	13.8904	0.793702
e0928_exp03_live_04_reformat.txt	13.9436	0.801968
e0928_exp03_live_04_reformat.txt	13.9969	0.778343
e0928_exp03_live_04_reformat.txt	14.0501	0.797777
e0928_exp03_live_04_reformat.txt	14.1033	0.801272
e0928_exp03_live_04_reformat.txt	14.1565	0.800601
e0928_exp03_live_04_reformat.txt	14.2097	0.808558
e0928_exp03_live_04_reformat.txt	14.263	0.797075
e0928_exp03_live_04_reformat.txt	14.3162	0.78602
e0928_exp03_live_04_reformat.txt	14.3694	0.800413
e0928_exp03_live_04_reformat.txt	14.4226	0.82199
e0928_exp03_live_04_reformat.txt	14.4758	0.813173
e0928_exp03_live_04_reformat.txt	14.5291	0.842074
e0928_exp03_live_04_reformat.txt	14.5823	0.798342
e0928_exp03_live_04_reformat.txt	14.6355	0.817777
e0928_exp03_live_04_reformat.txt	14.6887	0.812232
e0928_exp03_live_04_reformat.txt	14.7419	0.813929
e0928_exp03_live_04_reformat.txt	14.7952	0.793641
e0928_exp03_live_04_reformat.txt	14.8484	0.801053
e0928_exp03_live_04_reformat.txt	14.9016	0.802268
e0928_exp03_live_04_reformat.txt	14.9548	0.827996
e0928_exp03_live_04_reformat.txt	15.008	0.819654
e0928_exp03_live_04_reformat.txt	15.0613	0.830515
e0928_exp03_live_04_reformat.txt	15.1145	0.810082
e0928_exp03_live_04_reformat.txt	15.1677	0.786707
e0928_exp03_live_04_reformat.txt	15.2209	0.813038
e0928_exp03_live_04_reformat.txt	15.2741	0.760217
e0928_exp03_live_04_reformat.txt	15.3274	0.812858
e0928_exp03_live_04_reformat.txt	15.3806	0.816623
e0928_exp03_live_04_reformat.txt	15.4338	0.815912
e0928_exp03_live_04_reformat.txt	15.487	0.837136
e0928_exp03_live_04_reformat.txt	15.5402	0.81191
e0928_exp03_live_04_reformat.txt	15.5935	0.78626
e0928_exp03_live_04_reformat.txt	15.6467	0.806281
e0928_exp03_live_04_reformat.txt	15.6999	0.788477
e0928_exp03_live_04_reformat.txt	15.7531	0.788312
e0928_exp03_live_04_reformat.txt	15.8063	0.832229
e0928_exp03_live_04_reformat.txt	15.8596	0.809993
e0928_exp03_live_04_reformat.txt	15.9128	0.808833
e0928_exp03_live_04_reformat.txt	15.966	0.807656
e0928_exp03_live_05_reformat.txt	0.05322	0.97904
e0928_exp03_live_05_reformat.txt	0.10644	1.01614
e0928_exp03_live_05_reformat.txt	0.15966	1.00102
e0928_exp03_live_05_reformat.txt	0.21288	1.02389
e0928_exp03_live_05_reformat.txt	0.2661	0.986701
e0928_exp03_live_05_reformat.txt	0.31932	0.994634
e0928_exp03_live_05_reformat.txt	0.37254	0.979758
e0928_exp03_live_05_reformat.txt	0.42576	1.03828
e0928_exp03_live_05_reformat.txt	0.47898	0.988548
e0928_exp03_live_05_reformat.txt	0.5322	0.991986
e0928_exp03_live_05_reformat.txt	0.58542	0.631413
e0928_exp03_live_05_reformat.txt	0.63864	0.704319
e0928_exp03_live_05_reformat.txt	0.69186	0.726932
e0928_exp03_live_05_reformat.txt	0.74508	0.729418
e0928_exp03_live_05_reformat.txt	0.7983	0.77552
e0928_exp03_live_05_reformat.txt	0.85152	0.781012
e0928_exp03_live_05_reformat.txt	0.90474	0.81025
e0928_exp03_live_05_reformat.txt	0.95796	0.793772
e0928_exp03_live_05_reformat.txt	1.01118	0.825614
e0928_exp03_live_05_reformat.txt	1.0644	0.827747
e0928_exp03_live_05_reformat.txt	1.11762	0.822224
e0928_exp03_live_05_reformat.txt	1.17084	0.836866
e0928_exp03_live_05_reformat.txt	1.22406	0.830257
e0928_exp03_live_05_reformat.txt	1.27728	0.868478
e0928_exp03_live_05_reformat.txt	1.3305	0.886019
e0928_exp03_live_05_reformat.txt	1.38372	0.870853
e0928_exp03_live_05_reformat.txt	1.43694	0.904381
e0928_exp03_live_05_reformat.txt	1.49016	0.895497
e0928_exp03_live_05_reformat.txt	1.54338	0.837569
e0928_exp03_live_05_reformat.txt	1.5966	0.897344
e0928_exp03_live_05_reformat.txt	1.64982	0.871944
e0928_exp03_live_05_reformat.txt	1.70304	0.854929
e0928_exp03_live_05_reformat.txt	1.75626	0.903876
e0928_exp03_live_05_reformat.txt	1.80948	0.865613
e0928_exp03_live_05_reformat.txt	1.8627	0.8671
e0928_exp03_live_05_reformat.txt	1.91592	0.879253
e0928_exp03_live_05_reformat.txt	1.96914	0.89652
e0928_exp03_live_05_reformat.txt	2.02236	0.908565
e0928_exp03_live_05_reformat.txt	2.07558	0.916429
e0928_exp03_live_05_reformat.txt	2.1288	0.900364
e0928_exp03_live_05_reformat.txt	2.18202	0.921008
e0928_exp03_live_05_reformat.txt	2.23524	0.868732
e0928_exp03_live_05_reformat.txt	2.28846	0.900077
e0928_exp03_live_05_reformat.txt	2.34168	0.911882
e0928_exp03_live_05_reformat.txt	2.3949	0.901678
e0928_exp03_live_05_reformat.txt	2.44812	0.876593
e0928_exp03_live_05_reformat.txt	2.50134	0.927319
e0928_exp03_live_05_reformat.txt	2.55456	0.924741
e0928_exp03_live_05_reformat.txt	2.60778	0.91605
e0928_exp03_live_05_reformat.txt	2.661	0.961799
e0928_exp03_live_05_reformat.txt	2.71422	0.890944
e0928_exp03_live_05_reformat.txt	2.76744	0.919342
e0928_exp03_live_05_reformat.txt	2.82066	0.91156
e0928_exp03_live_05_reformat.txt	2.87388	0.917745
e0928_exp03_live_05_reformat.txt	2.9271	0.888373
e0928_exp03_live_05_reformat.txt	2.98032	0.89313
e0928_exp03_live_05_reformat.txt	3.03354	0.90752
e0928_exp03_live_05_reformat.txt	3.08676	0.899716
e0928_exp03_live_05_reformat.txt	3.13998	0.91456
e0928_exp03_live_05_reformat.txt	3.1932	0.918231
e0928_exp03_live_05_reformat.txt	3.24642	0.871979
e0928_exp03_live_05_reformat.txt	3.29964	0.91408
e0928_exp03_live_05_reformat.txt	3.35286	0.900202
e0928_exp03_live_05_reformat.txt	3.40608	0.903922
e0928_exp03_live_05_reformat.txt	3.4593	0.862877
e0928_exp03_live_05_reformat.txt	3.51252	0.875443
e0928_exp03_live_05_reformat.txt	3.56574	0.87218
e0928_exp03_live_05_reformat.txt	3.61896	0.895008
e0928_exp03_live_05_reformat.txt	3.67218	0.886853
e0928_exp03_live_05_reformat.txt	3.7254	0.903243
e0928_exp03_live_05_reformat.txt	3.77862	0.891977
e0928_exp03_live_05_reformat.txt	3.83184	0.941666
e0928_exp03_live_05_reformat.txt	3.88506	0.879768
e0928_exp03_live_05_reformat.txt	3.93828	0.882638
e0928_exp03_live_05_reformat.txt	3.9915	0.891716
e0928_exp03_live_05_reformat.txt	4.04472	0.867094
e0928_exp03_live_05_reformat.txt	4.09794	0.872119
e0928_exp03_live_05_reformat.txt	4.15116	0.86909
e0928_exp03_live_05_reformat.txt	4.20438	0.907361
e0928_exp03_live_05_reformat.txt	4.2576	0.925282
e0928_exp03_live_05_reformat.txt	4.31082	0.928771
e0928_exp03_live_05_reformat.txt	4.36404	0.905912
e0928_exp03_live_05_reformat.txt	4.41726	0.920723
e0928_exp03_live_05_reformat.txt	4.47048	0.943791
e0928_exp03_live_05_reformat.txt	4.5237	0.946642
e0928_exp03_live_05_reformat.txt	4.57692	0.909813
e0928_exp03_live_05_reformat.txt	4.63014	0.941726
e0928_exp03_live_05_reformat.txt	4.68336	0.959223
e0928_exp03_live_05_reformat.txt	4.73658	0.952801
e0928_exp03_live_05_reformat.txt	4.7898	0.959433
e0928_exp03_live_05_reformat.txt	4.84302	0.950615
e0928_exp03_live_05_reformat.txt	4.89624	0.96105
e0928_exp03_live_05_reformat.txt	4.94946	0.959792
e0928_exp03_live_05_reformat.txt	5.00268	0.965904
e0928_exp03_live_05_reformat.txt	5.0559	0.931619
e0928_exp03_live_05_reformat.txt	5.10912	0.94929
e0928_exp03_live_05_reformat.txt	5.16234	0.936024
e0928_exp03_live_05_reformat.txt	5.21556	0.968992
e0928_exp03_live_05_reformat.txt	5.26878	0.979252
e0928_exp03_live_05_reformat.txt	5.322	0.978072
e0928_exp03_live_05_reformat.txt	5.37522	0.921812
e0928_exp03_live_05_reformat.txt	5.42844	0.962832
e0928_exp03_live_05_reformat.txt	5.48166	0.974214
e0928_exp03_live_05_reformat.txt	5.53488	0.960351
e0928_exp03_live_05_reformat.txt	5.5881	0.929534
e0928_exp03_live_05_reformat.txt	5.64132	0.975476
e0928_exp03_live_05_reformat.txt	5.69454	0.980563
e0928_exp03_live_05_reformat.txt	5.74776	0.978574
e0928_exp03_live_05_reformat.txt	5.80098	0.947115
e0928_exp03_live_05_reformat.txt	5.8542	0.946026
e0928_exp03_live_05_reformat.txt	5.90742	0.92008
e0928_exp03_live_05_reformat.txt	5.96064	0.933554
e0928_exp03_live_05_reformat.txt	6.01386	0.984204
e0928_exp03_live_05_reformat.txt	6.06708	0.922925
e0928_exp03_live_05_reformat.txt	6.1203	0.926705
e0928_exp03_live_05_reformat.txt	6.17352	0.98628
e0928_exp03_live_05_reformat.txt	6.22674	0.953648
e0928_exp03_live_05_reformat.txt	6.27996	0.908104
e0928_exp03_live_05_reformat.txt	6.33318	0.937953
e0928_exp03_live_05_reformat.txt	6.3864	0.95303
e0928_exp03_live_05_reformat.txt	6.43962	0.964441
e0928_exp03_live_05_reformat.txt	6.49284	0.955337
e0928_exp03_live_05_reformat.txt	6.54606	0.966331
e0928_exp03_live_05_reformat.txt	6.59928	0.973371
e0928_exp03_live_05_reformat.txt	6.6525	0.952513
e0928_exp03_live_05_reformat.txt	6.70572	0.936409
e0928_exp03_live_05_reformat.txt	6.75894	0.982423
e0928_exp03_live_05_reformat.txt	6.81216	0.956646
e0928_exp03_live_05_reformat.txt	6.86538	0.955043
e0928_exp03_live_05_reformat.txt	6.9186	0.915939
e0928_exp03_live_05_reformat.txt	6.97182	0.908691
e0928_exp03_live_05_reformat.txt	7.02504	0.909025
e0928_exp03_live_05_reformat.txt	7.07826	0.955273
e0928_exp03_live_05_reformat.txt	7.13148	0.941031
e0928_exp03_live_05_reformat.txt	7.1847	0.94373
e0928_exp03_live_05_reformat.txt	7.23792	0.964127
e0928_exp03_live_05_reformat.txt	7.29114	0.958558
e0928_exp03_live_05_reformat.txt	7.34436	0.92285
e0928_exp03_live_05_reformat.txt	7.39758	0.886962
e0928_exp03_live_05_reformat.txt	7.4508	0.962358
e0928_exp03_live_05_reformat.txt	7.50402	0.932541
e0928_exp03_live_05_reformat.txt	7.55724	0.928271
e0928_exp03_live_05_reformat.txt	7.61046	0.931342
e0928_exp03_live_05_reformat.txt	7.66368	0.938582
e0928_exp03_live_05_reformat.txt	7.7169	0.919994
e0928_exp03_live_05_reformat.txt	7.77012	0.918974
e0928_exp03_live_05_reformat.txt	7.82334	0.925139
e0928_exp03_live_05_reformat.txt	7.87656	0.945733
e0928_exp03_live_05_reformat.txt	7.92978	0.932508
e0928_exp03_live_05_reformat.txt	7.983	0.923149
e0928_exp03_live_05_reformat.txt	8.03622	0.936588
e0928_exp03_live_05_reformat.txt	8.08944	0.951165
e0928_exp03_live_05_reformat.txt	8.14266	0.943115
e0928_exp03_live_05_reformat.txt	8.19588	0.94548
e0928_exp03_live_05_reformat.txt	8.2491	0.907194
e0928_exp03_live_05_reformat.txt	8.30232	0.907509
e0928_exp03_live_05_reformat.txt	8.35554	0.933019
e0928_exp03_live_05_reformat.txt	8.40876	0.935254
e0928_exp03_live_05_reformat.txt	8.46198	0.936787
e0928_exp03_live_05_reformat.txt	8.5152	0.9493
e0928_exp03_live_05_reformat.txt	8.56842	0.956171
e0928_exp03_live_05_reformat.txt	8.62164	0.973934
e0928_exp03_live_05_reformat.txt	8.67486	0.956022
e0928_exp03_live_05_reformat.txt	8.72808	0.922526
e0928_exp03_live_05_reformat.txt	8.7813	0.976455
e0928_exp03_live_05_reformat.txt	8.83452	0.96541
e0928_exp03_live_05_reformat.txt	8.88774	0.987158
e0928_exp03_live_05_reformat.txt	8.94096	0.958881
e0928_exp03_live_05_reformat.txt	8.99418	0.939148
e0928_exp03_live_05_reformat.txt	9.0474	0.954714
e0928_exp03_live_05_reformat.txt	9.10062	0.932974
e0928_exp03_live_05_reformat.txt	9.15384	0.927984
e0928_exp03_live_05_reformat.txt	9.20706	0.983239
e0928_exp03_live_05_reformat.txt	9.26028	0.953817
e0928_exp03_live_05_reformat.txt	9.3135	0.924137
e0928_exp03_live_05_reformat.txt	9.36672	0.97459
e0928_exp03_live_05_reformat.txt	9.41994	0.954014
e0928_exp03_live_05_reformat.txt	9.47316	0.941714
e0928_exp03_live_05_reformat.txt	9.52638	0.940008
e0928_exp03_live_05_reformat.txt	9.5796	0.949436
e0928_exp03_live_05_reformat.txt	9.63282	0.928822
e0928_exp03_live_05_reformat.txt	9.68604	0.932959
e0928_exp03_live_05_reformat.txt	9.73926	0.921724
e0928_exp03_live_05_reformat.txt	9.79248	0.932918
e0928_exp03_live_05_reformat.txt	9.8457	0.932698
e0928_exp03_live_05_reformat.txt	9.89892	0.944007
e0928_exp03_live_05_reformat.txt	9.95214	0.935225
e0928_exp03_live_05_reformat.txt	10.0054	0.909522
e0928_exp03_live_05_reformat.txt	10.0586	0.951677
e0928_exp03_live_05_reformat.txt	10.1118	0.962272
e0928_exp03_live_05_reformat.txt	10.165	0.915381
e0928_exp03_live_05_reformat.txt	10.2182	0.935815
e0928_exp03_live_05_reformat.txt	10.2715	0.923961
e0928_exp03_live_05_reformat.txt	10.3247	0.934311
e0928_exp03_live_05_reformat.txt	10.3779	0.949452
e0928_exp03_live_05_reformat.txt	10.4311	0.912655
e0928_exp03_live_05_reformat.txt	10.4843	0.947652
e0928_exp03_live_05_reformat.txt	10.5376	0.92928
e0928_exp03_live_05_reformat.txt	10.5908	0.949515
e0928_exp03_live_05_reformat.txt	10.644	0.962913
e0928_exp03_live_05_reformat.txt	10.6972	0.936048
e0928_exp03_live_05_reformat.txt	10.7504	0.913309
e0928_exp03_live_05_reformat.txt	10.8037	0.884979
e0928_exp03_live_05_reformat.txt	10.8569	0.961761
e0928_exp03_live_05_reformat.txt	10.9101	0.983599
e0928_exp03_live_05_reformat.txt	10.9633	0.946381
e0928_exp03_live_05_reformat.txt	11.0165	1.00163
e0928_exp03_live_05_reformat.txt	11.0698	0.990391
e0928_exp03_live_05_reformat.txt	11.123	0.985357
e0928_exp03_live_05_reformat.txt	11.1762	0.988982
e0928_exp03_live_05_reformat.txt	11.2294	0.956646
e0928_exp03_live_05_reformat.txt	11.2826	0.970381
e0928_exp03_live_05_reformat.txt	11.3359	0.967435
e0928_exp03_live_05_reformat.txt	11.3891	0.971821
e0928_exp03_live_05_reformat.txt	11.4423	0.964986
e0928_exp03_live_05_reformat.txt	11.4955	0.944123
e0928_exp03_live_05_reformat.txt	11.5487	0.944992
e0928_exp03_live_05_reformat.txt	11.602	0.967919
e0928_exp03_live_05_reformat.txt	11.6552	0.972457
e0928_exp03_live_05_reformat.txt	11.7084	0.973185
e0928_exp03_live_05_reformat.txt	11.7616	0.961278
e0928_exp03_live_05_reformat.txt	11.8148	0.962981
e0928_exp03_live_05_reformat.txt	11.8681	0.957041
e0928_exp03_live_05_reformat.txt	11.9213	0.942198
e0928_exp03_live_05_reformat.txt	11.9745	0.932194
e0928_exp03_live_05_reformat.txt	12.0277	0.927264
e0928_exp03_live_05_reformat.txt	12.0809	0.93849
e0928_exp03_live_05_reformat.txt	12.1342	0.944523
e0928_exp03_live_05_reformat.txt	12.1874	0.938069
e0928_exp03_live_05_reformat.txt	12.2406	0.919509
e0928_exp03_live_05_reformat.txt	12.2938	0.920713
e0928_exp03_live_05_reformat.txt	12.347	0.949904
e0928_exp03_live_05_reformat.txt	12.4003	0.978878
e0928_exp03_live_05_reformat.txt	12.4535	0.958207
e0928_exp03_live_05_reformat.txt	12.5067	0.991115
e0928_exp03_live_05_reformat.txt	12.5599	0.94295
e0928_exp03_live_05_reformat.txt	12.6131	0.945679
e0928_exp03_live_05_reformat.txt	12.6664	0.922613
e0928_exp03_live_05_reformat.txt	12.7196	0.971852
e0928_exp03_live_05_reformat.txt	12.7728	0.935368
e0928_exp03_live_05_reformat.txt	12.826	0.945795
e0928_exp03_live_05_reformat.txt	12.8792	0.989255
e0928_exp03_live_05_reformat.txt	12.9325	0.926961
e0928_exp03_live_05_reformat.txt	12.9857	0.912196
e0928_exp03_live_05_reformat.txt	13.0389	0.933271
e0928_exp03_live_05_reformat.txt	13.0921	0.936631
e0928_exp03_live_05_reformat.txt	13.1453	0.967975
e0928_exp03_live_05_reformat.txt	13.1986	0.968514
e0928_exp03_live_05_reformat.txt	13.2518	0.937902
e0928_exp03_live_05_reformat.txt	13.305	0.999761
e0928_exp03_live_05_reformat.txt	13.3582	0.981187
e0928_exp03_live_05_reformat.txt	13.4114	0.993293
e0928_exp03_live_05_reformat.txt	13.4647	0.973677
e0928_exp03_live_05_reformat.txt	13.5179	1.00014
e0928_exp03_live_05_reformat.txt	13.5711	0.982165
e0928_exp03_live_05_reformat.txt	13.6243	0.976248
e0928_exp03_live_05_reformat.txt	13.6775	0.995598
e0928_exp03_live_05_reformat.txt	13.7308	0.986057
e0928_exp03_live_05_reformat.txt	13.784	0.958666
e0928_exp03_live_05_reformat.txt	13.8372	0.964987
e0928_exp03_live_05_reformat.txt	13.8904	0.978391
e0928_exp03_live_05_reformat.txt	13.9436	0.986524
e0928_exp03_live_05_reformat.txt	13.9969	0.993401
e0928_exp03_live_05_reformat.txt	14.0501	0.946681
e0928_exp03_live_05_reformat.txt	14.1033	0.980391
e0928_exp03_live_05_reformat.txt	14.1565	0.987698
e0928_exp03_live_05_reformat.txt	14.2097	0.982076
e0928_exp03_live_05_reformat.txt	14.263	0.944958
e0928_exp03_live_05_reformat.txt	14.3162	0.97437
e0928_exp03_live_05_reformat.txt	14.3694	0.976669
e0928_exp03_live_05_reformat.txt	14.4226	1.02075
e0928_exp03_live_05_reformat.txt	14.4758	0.966574
e0928_exp03_live_05_reformat.txt	14.5291	0.98597
e0928_exp03_live_05_reformat.txt	14.5823	0.972242
e0928_exp03_live_05_reformat.txt	14.6355	0.94095
e0928_exp03_live_05_reformat.txt	14.6887	0.988453
e0928_exp03_live_05_reformat.txt	14.7419	0.959565
e0928_exp03_live_05_reformat.txt	14.7952	0.984608
e0928_exp03_live_05_reformat.txt	14.8484	0.95831
e0928_exp03_live_05_reformat.txt	14.9016	0.968892
e0928_exp03_live_05_reformat.txt	14.9548	0.971396
e0928_exp03_live_05_reformat.txt	15.008	0.940505
e0928_exp03_live_05_reformat.txt	15.0613	0.96318
e0928_exp03_live_05_reformat.txt	15.1145	0.947748
e0928_exp03_live_05_reformat.txt	15.1677	0.949951
e0928_exp03_live_05_reformat.txt	15.2209	0.975179
e0928_exp03_live_05_reformat.txt	15.2741	0.962286
e0928_exp03_live_05_reformat.txt	15.3274	0.989728
e0928_exp03_live_05_reformat.txt	15.3806	0.938182
e0928_exp03_live_05_reformat.txt	15.4338	0.951251
e0928_exp03_live_05_reformat.txt	15.487	0.97504
e0928_exp03_live_05_reformat.txt	15.5402	0.948846
e0928_exp03_live_05_reformat.txt	15.5935	0.971091
e0928_exp03_live_05_reformat.txt	15.6467	0.977291
e0928_exp03_live_05_reformat.txt	15.6999	0.968455
e0928_exp03_live_05_reformat.txt	15.7531	0.982026
e0928_exp03_live_05_reformat.txt	15.8063	0.958694
e0928_exp03_live_05_reformat.txt	15.8596	0.963207
e0928_exp03_live_05_reformat.txt	15.9128	0.967264
e0928_exp03_live_05_reformat.txt	15.966	0.994039
e0928_exp03_live_06_reformat.txt	0.05322	0.968959
e0928_exp03_live_06_reformat.txt	0.10644	0.982856
e0928_exp03_live_06_reformat.txt	0.15966	1.00121
e0928_exp03_live_06_reformat.txt	0.21288	1.02471
e0928_exp03_live_06_reformat.txt	0.2661	0.988343
e0928_exp03_live_06_reformat.txt	0.31932	1.00396
e0928_exp03_live_06_reformat.txt	0.37254	1.01414
e0928_exp03_live_06_reformat.txt	0.42576	1.00579
e0928_exp03_live_06_reformat.txt	0.47898	0.999159
e0928_exp03_live_06_reformat.txt	0.5322	1.01088
e0928_exp03_live_06_reformat.txt	0.58542	0.684131
e0928_exp03_live_06_reformat.txt	0.63864	0.720774
e0928_exp03_live_06_reformat.txt	0.69186	0.762925
e0928_exp03_live_06_reformat.txt	0.74508	0.773786
e0928_exp03_live_06_reformat.txt	0.7983	0.783446
e0928_exp03_live_06_reformat.txt	0.85152	0.81748
e0928_exp03_live_06_reformat.txt	0.90474	0.815827
e0928_exp03_live_06_reformat.txt	0.95796	0.843948
e0928_exp03_live_06_reformat.txt	1.01118	0.86582
e0928_exp03_live_06_reformat.txt	1.0644	0.845819
e0928_exp03_live_06_reformat.txt	1.11762	0.844625
e0928_exp03_live_06_reformat.txt	1.17084	0.863947
e0928_exp03_live_06_reformat.txt	1.22406	0.842894
e0928_exp03_live_06_reformat.txt	1.27728	0.864114
e0928_exp03_live_06_reformat.txt	1.3305	0.861235
e0928_exp03_live_06_reformat.txt	1.38372	0.869344
e0928_exp03_live_06_reformat.txt	1.43694	0.902902
e0928_exp03_live_06_reformat.txt	1.49016	0.875206
e0928_exp03_live_06_reformat.txt	1.54338	0.876971
e0928_exp03_live_06_reformat.txt	1.5966	0.898099
e0928_exp03_live_06_reformat.txt	1.64982	0.88161
e0928_exp03_live_06_reformat.txt	1.70304	0.878513
e0928_exp03_live_06_reformat.txt	1.75626	0.897421
e0928_exp03_live_06_reformat.txt	1.80948	0.892688
e0928_exp03_live_06_reformat.txt	1.8627	0.895027
e0928_exp03_live_06_reformat.txt	1.91592	0.887563
e0928_exp03_live_06_reformat.txt	1.96914	0.879034
e0928_exp03_live_06_reformat.txt	2.02236	0.89582
e0928_exp03_live_06_reformat.txt	2.07558	0.911448
e0928_exp03_live_06_reformat.txt	2.1288	0.903027
e0928_exp03_live_06_reformat.txt	2.18202	0.88642
e0928_exp03_live_06_reformat.txt	2.23524	0.889914
e0928_exp03_live_06_reformat.txt	2.28846	0.900481
e0928_exp03_live_06_reformat.txt	2.34168	0.89494
e0928_exp03_live_06_reformat.txt	2.3949	0.893725
e0928_exp03_live_06_reformat.txt	2.44812	0.896681
e0928_exp03_live_06_reformat.txt	2.50134	0.894151
e0928_exp03_live_06_reformat.txt	2.55456	0.910036
e0928_exp03_live_06_reformat.txt	2.60778	0.899473
e0928_exp03_live_06_reformat.txt	2.661	0.874177
e0928_exp03_live_06_reformat.txt	2.71422	0.892677
e0928_exp03_live_06_reformat.txt	2.76744	0.90712
e0928_exp03_live_06_reformat.txt	2.82066	0.926602
e0928_exp03_live_06_reformat.txt	2.87388	0.924607
e0928_exp03_live_06_reformat.txt	2.9271	0.914578
e0928_exp03_live_06_reformat.txt	2.98032	0.927419
e0928_exp03_live_06_reformat.txt	3.03354	0.929087
e0928_exp03_live_06_reformat.txt	3.08676	0.92215
e0928_exp03_live_06_reformat.txt	3.13998	0.938713
e0928_exp03_live_06_reformat.txt	3.1932	0.923957
e0928_exp03_live_06_reformat.txt	3.24642	0.92899
e0928_exp03_live_06_reformat.txt	3.29964	0.917349
e0928_exp03_live_06_reformat.txt	3.35286	0.923887
e0928_exp03_live_06_reformat.txt	3.40608	0.931827
e0928_exp03_live_06_reformat.txt	3.4593	0.941347
e0928_exp03_live_06_reformat.txt	3.51252	0.926685
e0928_exp03_live_06_reformat.txt	3.56574	0.950249
e0928_exp03_live_06_reformat.txt	3.61896	0.916624
e0928_exp03_live_06_reformat.txt	3.67218	0.905644
e0928_exp03_live_06_reformat.txt	3.7254	0.911792
e0928_exp03_live_06_reformat.txt	3.77862	0.924253
e0928_exp03_live_06_reformat.txt	3.83184	0.919139
e0928_exp03_live_06_reformat.txt	3.88506	0.911252
e0928_exp03_live_06_reformat.txt	3.93828	0.923132
e0928_exp03_live_06_reformat.txt	3.9915	0.929472
e0928_exp03_live_06_reformat.txt	4.04472	0.921494
e0928_exp03_live_06_reformat.txt	4.09794	0.909381
e0928_exp03_live_06_reformat.txt	4.15116	0.925802
e0928_exp03_live_06_reformat.txt	4.20438	0.925314
e0928_exp03_live_06_reformat.txt	4.2576	0.965331
e0928_exp03_live_06_reformat.txt	4.31082	0.943066
e0928_exp03_live_06_reformat.txt	4.36404	0.935706
e0928_exp03_live_06_reformat.txt	4.41726	0.941931
e0928_exp03_live_06_reformat.txt	4.47048	0.953795
e0928_exp03_live_06_reformat.txt	4.5237	0.956711
e0928_exp03_live_06_reformat.txt	4.57692	0.936381
e0928_exp03_live_06_reformat.txt	4.63014	0.935283
e0928_exp03_live_06_reformat.txt	4.68336	0.950862
e0928_exp03_live_06_reformat.txt	4.73658	0.940475
e0928_exp03_live_06_reformat.txt	4.7898	0.944323
e0928_exp03_live_06_reformat.txt	4.84302	0.969409
e0928_exp03_live_06_reformat.txt	4.89624	0.93638
e0928_exp03_live_06_reformat.txt	4.94946	0.965962
e0928_exp03_live_06_reformat.txt	5.00268	0.951426
e0928_exp03_live_06_reformat.txt	5.0559	0.953702
e0928_exp03_live_06_reformat.txt	5.10912	0.937957
e0928_exp03_live_06_reformat.txt	5.16234	0.968628
e0928_exp03_live_06_reformat.txt	5.21556	0.952852
e0928_exp03_live_06_reformat.txt	5.26878	0.954917
e0928_exp03_live_06_reformat.txt	5.322	0.949753
e0928_exp03_live_06_reformat.txt	5.37522	0.957621
e0928_exp03_live_06_reformat.txt	5.42844	0.942939
e0928_exp03_live_06_reformat.txt	5.48166	0.965196
e0928_exp03_live_06_reformat.txt	5.53488	0.947532
e0928_exp03_live_06_reformat.txt	5.5881	0.931844
e0928_exp03_live_06_reformat.txt	5.64132	0.935087
e0928_exp03_live_06_reformat.txt	5.69454	0.928044
e0928_exp03_live_06_reformat.txt	5.74776	0.91562
e0928_exp03_live_06_reformat.txt	5.80098	0.937176
e0928_exp03_live_06_reformat.txt	5.8542	0.951561
e0928_exp03_live_06_reformat.txt	5.90742	0.936916
e0928_exp03_live_06_reformat.txt	5.96064	0.951331
e0928_exp03_live_06_reformat.txt	6.01386	0.948935
e0928_exp03_live_06_reformat.txt	6.06708	0.952088
e0928_exp03_live_06_reformat.txt	6.1203	0.948846
e0928_exp03_live_06_reformat.txt	6.17352	0.96209
e0928_exp03_live_06_reformat.txt	6.22674	0.96381
e0928_exp03_live_06_reformat.txt	6.27996	0.949048
e0928_exp03_live_06_reformat.txt	6.33318	0.948386
e0928_exp03_live_06_reformat.txt	6.3864	0.950576
e0928_exp03_live_06_reformat.txt	6.43962	0.958567
e0928_exp03_live_06_reformat.txt	6.49284	0.951023
e0928_exp03_live_06_reformat.txt	6.54606	0.961426
e0928_exp03_live_06_reformat.txt	6.59928	0.945584
e0928_exp03_live_06_reformat.txt	6.6525	0.943157
e0928_exp03_live_06_reformat.txt	6.70572	0.947372
e0928_exp03_live_06_reformat.txt	6.75894	0.954616
e0928_exp03_live_06_reformat.txt	6.81216	0.943487
e0928_exp03_live_06_reformat.txt	6.86538	0.944776
e0928_exp03_live_06_reformat.txt	6.9186	0.971492
e0928_exp03_live_06_reformat.txt	6.97182	0.969888
e0928_exp03_live_06_reformat.txt	7.02504	0.94055
e0928_exp03_live_06_reformat.txt	7.07826	0.934212
e0928_exp03_live_06_reformat.txt	7.13148	0.93676
e0928_exp03_live_06_reformat.txt	7.1847	0.91962
e0928_exp03_live_06_reformat.txt	7.23792	0.928591
e0928_exp03_live_06_reformat.txt	7.29114	0.93606
e0928_exp03_live_06_reformat.txt	7.34436	0.956044
e0928_exp03_live_06_reformat.txt	7.39758	0.92694
e0928_exp03_live_06_reformat.txt	7.4508	0.931926
e0928_exp03_live_06_reformat.txt	7.50402	0.946678
e0928_exp03_live_06_reformat.txt	7.55724	0.924845
e0928_exp03_live_06_reformat.txt	7.61046	0.95982
e0928_exp03_live_06_reformat.txt	7.66368	0.94933
e0928_exp03_live_06_reformat.txt	7.7169	0.935725
e0928_exp03_live_06_reformat.txt	7.77012	0.952108
e0928_exp03_live_06_reformat.txt	7.82334	0.951246
e0928_exp03_live_06_reformat.txt	7.87656	0.948685
e0928_exp03_live_06_reformat.txt	7.92978	0.980337
e0928_exp03_live_06_reformat.txt	7.983	0.964191
e0928_exp03_live_06_reformat.txt	8.03622	0.970473
e0928_exp03_live_06_reformat.txt	8.08944	0.967317
e0928_exp03_live_06_reformat.txt	8.14266	0.983186
e0928_exp03_live_06_reformat.txt	8.19588	0.986736
e0928_exp03_live_06_reformat.txt	8.2491	0.989509
e0928_exp03_live_06_reformat.txt	8.30232	0.976114
e0928_exp03_live_06_reformat.txt	8.35554	0.963923
e0928_exp03_live_06_reformat.txt	8.40876	0.957406
e0928_exp03_live_06_reformat.txt	8.46198	0.969753
e0928_exp03_live_06_reformat.txt	8.5152	0.954189
e0928_exp03_live_06_reformat.txt	8.56842	0.996781
e0928_exp03_live_06_reformat.txt	8.62164	0.967865
e0928_exp03_live_06_reformat.txt	8.67486	0.957132
e0928_exp03_live_06_reformat.txt	8.72808	0.973211
e0928_exp03_live_06_reformat.txt	8.7813	0.947608
e0928_exp03_live_06_reformat.txt	8.83452	0.950851
e0928_exp03_live_06_reformat.txt	8.88774	0.947877
e0928_exp03_live_06_reformat.txt	8.94096	0.948479
e0928_exp03_live_06_reformat.txt	8.99418	0.948804
e0928_exp03_live_06_reformat.txt	9.0474	0.949037
e0928_exp03_live_06_reformat.txt	9.10062	0.962552
e0928_exp03_live_06_reformat.txt	9.15384	0.954643
e0928_exp03_live_06_reformat.txt	9.20706	0.946696
e0928_exp03_live_06_reformat.txt	9.26028	0.954979
e0928_exp03_live_06_reformat.txt	9.3135	0.942832
e0928_exp03_live_06_reformat.txt	9.36672	0.950064
e0928_exp03_live_06_reformat.txt	9.41994	0.952096
e0928_exp03_live_06_reformat.txt	9.47316	0.938751
e0928_exp03_live_06_reformat.txt	9.52638	0.94431
e0928_exp03_live_06_reformat.txt	9.5796	0.967779
e0928_exp03_live_06_reformat.txt	9.63282	0.946838
e0928_exp03_live_06_reformat.txt	9.68604	0.969214
e0928_exp03_live_06_reformat.txt	9.73926	0.957842
e0928_exp03_live_06_reformat.txt	9.79248	0.965985
e0928_exp03_live_06_reformat.txt	9.8457	0.970554
e0928_exp03_live_06_reformat.txt	9.89892	0.951935
e0928_exp03_live_06_reformat.txt	9.95214	0.967549
e0928_exp03_live_06_reformat.txt	10.0054	0.958894
e0928_exp03_live_06_reformat.txt	10.0586	0.981601
e0928_exp03_live_06_reformat.txt	10.1118	0.958988
e0928_exp03_live_06_reformat.txt	10.165	0.951432
e0928_exp03_live_06_reformat.txt	10.2182	0.965801
e0928_exp03_live_06_reformat.txt	10.2715	0.980193
e0928_exp03_live_06_reformat.txt	10.3247	0.948054
e0928_exp03_live_06_reformat.txt	10.3779	0.945468
e0928_exp03_live_06_reformat.txt	10.4311	0.964772
e0928_exp03_live_06_reformat.txt	10.4843	0.983118
e0928_exp03_live_06_reformat.txt	10.5376	0.956478
e0928_exp03_live_06_reformat.txt	10.5908	0.969664
e0928_exp03_live_06_reformat.txt	10.644	0.955727
e0928_exp03_live_06_reformat.txt	10.6972	0.966307
e0928_exp03_live_06_reformat.txt	10.7504	0.966703
e0928_exp03_live_06_reformat.txt	10.8037	0.944584
e0928_exp03_live_06_reformat.txt	10.8569	0.96969
e0928_exp03_live_06_reformat.txt	10.9101	0.965733
e0928_exp03_live_06_reformat.txt	10.9633	0.968306
e0928_exp03_live_06_reformat.txt	11.0165	0.979004
e0928_exp03_live_06_reformat.txt	11.0698	0.964918
e0928_exp03_live_06_reformat.txt	11.123	0.941459
e0928_exp03_live_06_reformat.txt	11.1762	0.947201
e0928_exp03_live_06_reformat.txt	11.2294	0.93948
e0928_exp03_live_06_reformat.txt	11.2826	0.921476
e0928_exp03_live_06_reformat.txt	11.3359	0.939131
e0928_exp03_live_06_reformat.txt	11.3891	0.944198
e0928_exp03_live_06_reformat.txt	11.4423	0.937882
e0928_exp03_live_06_reformat.txt	11.4955	0.938266
e0928_exp03_live_06_reformat.txt	11.5487	0.922575
e0928_exp03_live_06_reformat.txt	11.602	0.936708
e0928_exp03_live_06_reformat.txt	11.6552	0.925657
e0928_exp03_live_06_reformat.txt	11.7084	0.937882
e0928_exp03_live_06_reformat.txt	11.7616	0.962847
e0928_exp03_live_06_reformat.txt	11.8148	0.95363
e0928_exp03_live_06_reformat.txt	11.8681	0.966426
e0928_exp03_live_06_reformat.txt	11.9213	0.965202
e0928_exp03_live_06_reformat.txt	11.9745	0.960561
e0928_exp03_live_06_reformat.txt	12.0277	0.966382
e0928_exp03_live_06_reformat.txt	12.0809	0.957286
e0928_exp03_live_06_reformat.txt	12.1342	0.954992
e0928_exp03_live_06_reformat.txt	12.1874	0.961768
e0928_exp03_live_06_reformat.txt	12.2406	0.974068
e0928_exp03_live_06_reformat.txt	12.2938	0.957929
e0928_exp03_live_06_reformat.txt	12.347	0.975661
e0928_exp03_live_06_reformat.txt	12.4003	0.975019
e0928_exp03_live_06_reformat.txt	12.4535	0.965873
e0928_exp03_live_06_reformat.txt	12.5067	0.956221
e0928_exp03_live_06_reformat.txt	12.5599	0.970075
e0928_exp03_live_06_reformat.txt	12.6131	0.973952
e0928_exp03_live_06_reformat.txt	12.6664	0.970391
e0928_exp03_live_06_reformat.txt	12.7196	0.958946
e0928_exp03_live_06_reformat.txt	12.7728	1.00045
e0928_exp03_live_06_reformat.txt	12.826	1.00719
e0928_exp03_live_06_reformat.txt	12.8792	0.988697
e0928_exp03_live_06_reformat.txt	12.9325	0.965629
e0928_exp03_live_06_reformat.txt	12.9857	0.982511
e0928_exp03_live_06_reformat.txt	13.0389	0.986863
e0928_exp03_live_06_reformat.txt	13.0921	0.983422
e0928_exp03_live_06_reformat.txt	13.1453	0.961248
e0928_exp03_live_06_reformat.txt	13.1986	0.963569
e0928_exp03_live_06_reformat.txt	13.2518	0.979516
e0928_exp03_live_06_reformat.txt	13.305	0.95781
e0928_exp03_live_06_reformat.txt	13.3582	0.968834
e0928_exp03_live_06_reformat.txt	13.4114	0.958081
e0928_exp03_live_06_reformat.txt	13.4647	0.961992
e0928_exp03_live_06_reformat.txt	13.5179	0.971188
e0928_exp03_live_06_reformat.txt	13.5711	0.954347
e0928_exp03_live_06_reformat.txt	13.6243	0.961853
e0928_exp03_live_06_reformat.txt	13.6775	0.963726
e0928_exp03_live_06_reformat.txt	13.7308	0.963639
e0928_exp03_live_06_reformat.txt	13.784	0.979001
e0928_exp03_live_06_reformat.txt	13.8372	0.98247
e0928_exp03_live_06_reformat.txt	13.8904	0.978958
e0928_exp03_live_06_reformat.txt	13.9436	0.963698
e0928_exp03_live_06_reformat.txt	13.9969	0.972456
e0928_exp03_live_06_reformat.txt	14.0501	0.967494
e0928_exp03_live_06_reformat.txt	14.1033	0.991405
e0928_exp03_live_06_reformat.txt	14.1565	0.96036
e0928_exp03_live_06_reformat.txt	14.2097	0.980148
e0928_exp03_live_06_reformat.txt	14.263	0.973345
e0928_exp03_live_06_reformat.txt	14.3162	0.954887
e0928_exp03_live_06_reformat.txt	14.3694	0.951352
e0928_exp03_live_06_reformat.txt	14.4226	0.969252
e0928_exp03_live_06_reformat.txt	14.4758	0.974716
e0928_exp03_live_06_reformat.txt	14.5291	0.968617
e0928_exp03_live_06_reformat.txt	14.5823	0.98024
e0928_exp03_live_06_reformat.txt	14.6355	1.00524
e0928_exp03_live_06_reformat.txt	14.6887	1.00625
e0928_exp03_live_06_reformat.txt	14.7419	1.00662
e0928_exp03_live_06_reformat.txt	14.7952	0.991698
e0928_exp03_live_06_reformat.txt	14.8484	1.01506
e0928_exp03_live_06_reformat.txt	14.9016	0.989498
e0928_exp03_live_06_reformat.txt	14.9548	0.99988
e0928_exp03_live_06_reformat.txt	15.008	0.982504
e0928_exp03_live_06_reformat.txt	15.0613	1.03145
e0928_exp03_live_06_reformat.txt	15.1145	1.03232
e0928_exp03_live_06_reformat.txt	15.1677	0.996959
e0928_exp03_live_06_reformat.txt	15.2209	0.996288
e0928_exp03_live_06_reformat.txt	15.2741	1.02078
e0928_exp03_live_06_reformat.txt	15.3274	0.987163
e0928_exp03_live_06_reformat.txt	15.3806	0.976293
e0928_exp03_live_06_reformat.txt	15.4338	0.987576
e0928_exp03_live_06_reformat.txt	15.487	0.991933
e0928_exp03_live_06_reformat.txt	15.5402	1.01097
e0928_exp03_live_06_reformat.txt	15.5935	0.996401
e0928_exp03_live_06_reformat.txt	15.6467	0.991448
e0928_exp03_live_06_reformat.txt	15.6999	0.995237
e0928_exp03_live_06_reformat.txt	15.7531	1.0022
e0928_exp03_live_06_reformat.txt	15.8063	0.993066
e0928_exp03_live_06_reformat.txt	15.8596	1.01325
e0928_exp03_live_06_reformat.txt	15.9128	1.01141
e0928_exp03_live_06_reformat.txt	15.966	0.986724
e0928_exp03_live_07_reformat.txt	0.05322	1.00618
e0928_exp03_live_07_reformat.txt	0.10644	1.01144
e0928_exp03_live_07_reformat.txt	0.15966	1.02839
e0928_exp03_live_07_reformat.txt	0.21288	1.01188
e0928_exp03_live_07_reformat.txt	0.2661	0.992991
e0928_exp03_live_07_reformat.txt	0.31932	1.00603
e0928_exp03_live_07_reformat.txt	0.37254	0.996258
e0928_exp03_live_07_reformat.txt	0.42576	0.986088
e0928_exp03_live_07_reformat.txt	0.47898	0.984289
e0928_exp03_live_07_reformat.txt	0.5322	0.976455
e0928_exp03_live_07_reformat.txt	0.58542	0.517969
e0928_exp03_live_07_reformat.txt	0.63864	0.561241
e0928_exp03_live_07_reformat.txt	0.69186	0.593833
e0928_exp03_live_07_reformat.txt	0.74508	0.614132
e0928_exp03_live_07_reformat.txt	0.7983	0.631632
e0928_exp03_live_07_reformat.txt	0.85152	0.645043
e0928_exp03_live_07_reformat.txt	0.90474	0.650634
e0928_exp03_live_07_reformat.txt	0.95796	0.679854
e0928_exp03_live_07_reformat.txt	1.01118	0.687556
e0928_exp03_live_07_reformat.txt	1.0644	0.706474
e0928_exp03_live_07_reformat.txt	1.11762	0.692314
e0928_exp03_live_07_reformat.txt	1.17084	0.703585
e0928_exp03_live_07_reformat.txt	1.22406	0.704225
e0928_exp03_live_07_reformat.txt	1.27728	0.701108
e0928_exp03_live_07_reformat.txt	1.3305	0.716817
e0928_exp03_live_07_reformat.txt	1.38372	0.70956
e0928_exp03_live_07_reformat.txt	1.43694	0.718652
e0928_exp03_live_07_reformat.txt	1.49016	0.708305
e0928_exp03_live_07_reformat.txt	1.54338	0.711997
e0928_exp03_live_07_reformat.txt	1.5966	0.714444
e0928_exp03_live_07_reformat.txt	1.64982	0.721618
e0928_exp03_live_07_reformat.txt	1.70304	0.731752
e0928_exp03_live_07_reformat.txt	1.75626	0.752082
e0928_exp03_live_07_reformat.txt	1.80948	0.734321
e0928_exp03_live_07_reformat.txt	1.8627	0.732975
e0928_exp03_live_07_reformat.txt	1.91592	0.733602
e0928_exp03_live_07_reformat.txt	1.96914	0.744578
e0928_exp03_live_07_reformat.txt	2.02236	0.761042
e0928_exp03_live_07_reformat.txt	2.07558	0.755061
e0928_exp03_live_07_reformat.txt	2.1288	0.760399
e0928_exp03_live_07_reformat.txt	2.18202	0.745192
e0928_exp03_live_07_reformat.txt	2.23524	0.745365
e0928_exp03_live_07_reformat.txt	2.28846	0.757911
e0928_exp03_live_07_reformat.txt	2.34168	0.763049
e0928_exp03_live_07_reformat.txt	2.3949	0.76523
e0928_exp03_live_07_reformat.txt	2.44812	0.756163
e0928_exp03_live_07_reformat.txt	2.50134	0.779822
e0928_exp03_live_07_reformat.txt	2.55456	0.776153
e0928_exp03_live_07_reformat.txt	2.60778	0.775042
e0928_exp03_live_07_reformat.txt	2.661	0.779191
e0928_exp03_live_07_reformat.txt	2.71422	0.788772
e0928_exp03_live_07_reformat.txt	2.76744	0.785429
e0928_exp03_live_07_reformat.txt	2.82066	0.793859
e0928_exp03_live_07_reformat.txt	2.87388	0.783003
e0928_exp03_live_07_reformat.txt	2.9271	0.782044
e0928_exp03_live_07_reformat.txt	2.98032	0.802306
e0928_exp03_live_07_reformat.txt	3.03354	0.800705
e0928_exp03_live_07_reformat.txt	3.08676	0.814461
e0928_exp03_live_07_reformat.txt	3.13998	0.814841
e0928_exp03_live_07_reformat.txt	3.1932	0.830763
e0928_exp03_live_07_reformat.txt	3.24642	0.819119
e0928_exp03_live_07_reformat.txt	3.29964	0.83796
e0928_exp03_live_07_reformat.txt	3.35286	0.857785
e0928_exp03_live_07_reformat.txt	3.40608	0.838872
e0928_exp03_live_07_reformat.txt	3.4593	0.842935
e0928_exp03_live_07_reformat.txt	3.51252	0.840977
e0928_exp03_live_07_reformat.txt	3.56574	0.85391
e0928_exp03_live_07_reformat.txt	3.61896	0.832225
e0928_exp03_live_07_reformat.txt	3.67218	0.83149
e0928_exp03_live_07_reformat.txt	3.7254	0.842683
e0928_exp03_live_07_reformat.txt	3.77862	0.840182
e0928_exp03_live_07_reformat.txt	3.83184	0.825938
e0928_exp03_live_07_reformat.txt	3.88506	0.830234
e0928_exp03_live_07_reformat.txt	3.93828	0.815542
e0928_exp03_live_07_reformat.txt	3.9915	0.802875
e0928_exp03_live_07_reformat.txt	4.04472	0.819563
e0928_exp03_live_07_reformat.txt	4.09794	0.815383
e0928_exp03_live_07_reformat.txt	4.15116	0.809042
e0928_exp03_live_07_reformat.txt	4.20438	0.805769
e0928_exp03_live_07_reformat.txt	4.2576	0.818489
e0928_exp03_live_07_reformat.txt	4.31082	0.80302
e0928_exp03_live_07_reformat.txt	4.36404	0.80171
e0928_exp03_live_07_reformat.txt	4.41726	0.827325
e0928_exp03_live_07_reformat.txt	4.47048	0.819467
e0928_exp03_live_07_reformat.txt	4.5237	0.811265
e0928_exp03_live_07_reformat.txt	4.57692	0.817142
e0928_exp03_live_07_reformat.txt	4.63014	0.794464
e0928_exp03_live_07_reformat.txt	4.68336	0.790878
e0928_exp03_live_07_reformat.txt	4.73658	0.791642
e0928_exp03_live_07_reformat.txt	4.7898	0.808594
e0928_exp03_live_07_reformat.txt	4.84302	0.825885
e0928_exp03_live_07_reformat.txt	4.89624	0.808873
e0928_exp03_live_07_reformat.txt	4.94946	0.817675
e0928_exp03_live_07_reformat.txt	5.00268	0.818281
e0928_exp03_live_07_reformat.txt	5.0559	0.836363
e0928_exp03_live_07_reformat.txt	5.10912	0.821717
e0928_exp03_live_07_reformat.txt	5.16234	0.82192
e0928_exp03_live_07_reformat.txt	5.21556	0.835615
e0928_exp03_live_07_reformat.txt	5.26878	0.857031
e0928_exp03_live_07_reformat.txt	5.322	0.81989
e0928_exp03_live_07_reformat.txt	5.37522	0.829535
e0928_exp03_live_07_reformat.txt	5.42844	0.821835
e0928_exp03_live_07_reformat.txt	5.48166	0.817726
e0928_exp03_live_07_reformat.txt	5.53488	0.838232
e0928_exp03_live_07_reformat.txt	5.5881	0.830271
e0928_exp03_live_07_reformat.txt	5.64132	0.810788
e0928_exp03_live_07_reformat.txt	5.69454	0.819387
e0928_exp03_live_07_reformat.txt	5.74776	0.82721
e0928_exp03_live_07_reformat.txt	5.80098	0.817305
e0928_exp03_live_07_reformat.txt	5.8542	0.813963
e0928_exp03_live_07_reformat.txt	5.90742	0.826423
e0928_exp03_live_07_reformat.txt	5.96064	0.83394
e0928_exp03_live_07_reformat.txt	6.01386	0.828103
e0928_exp03_live_07_reformat.txt	6.06708	0.828356
e0928_exp03_live_07_reformat.txt	6.1203	0.826344
e0928_exp03_live_07_reformat.txt	6.17352	0.846821
e0928_exp03_live_07_reformat.txt	6.22674	0.852044
e0928_exp03_live_07_reformat.txt	6.27996	0.848258
e0928_exp03_live_07_reformat.txt	6.33318	0.850226
e0928_exp03_live_07_reformat.txt	6.3864	0.847107
e0928_exp03_live_07_reformat.txt	6.43962	0.839784
e0928_exp03_live_07_reformat.txt	6.49284	0.851725
e0928_exp03_live_07_reformat.txt	6.54606	0.842174
e0928_exp03_live_07_reformat.txt	6.59928	0.848833
e0928_exp03_live_07_reformat.txt	6.6525	0.831357
e0928_exp03_live_07_reformat.txt	6.70572	0.820275
e0928_exp03_live_07_reformat.txt	6.75894	0.83381
e0928_exp03_live_07_reformat.txt	6.81216	0.846264
e0928_exp03_live_07_reformat.txt	6.86538	0.821579
e0928_exp03_live_07_reformat.txt	6.9186	0.838165
e0928_exp03_live_07_reformat.txt	6.97182	0.822024
e0928_exp03_live_07_reformat.txt	7.02504	0.839266
e0928_exp03_live_07_reformat.txt	7.07826	0.825921
e0928_exp03_live_07_reformat.txt	7.13148	0.832331
e0928_exp03_live_07_reformat.txt	7.1847	0.855365
e0928_exp03_live_07_reformat.txt	7.23792	0.850071
e0928_exp03_live_07_reformat.txt	7.29114	0.857501
e0928_exp03_live_07_reformat.txt	7.34436	0.851094
e0928_exp03_live_07_reformat.txt	7.39758	0.848499
e0928_exp03_live_07_reformat.txt	7.4508	0.873317
e0928_exp03_live_07_reformat.txt	7.50402	0.868498
e0928_exp03_live_07_reformat.txt	7.55724	0.866578
e0928_exp03_live_07_reformat.txt	7.61046	0.8718
e0928_exp03_live_07_reformat.txt	7.66368	0.870294
e0928_exp03_live_07_reformat.txt	7.7169	0.881138
e0928_exp03_live_07_reformat.txt	7.77012	0.873996
e0928_exp03_live_07_reformat.txt	7.82334	0.880089
e0928_exp03_live_07_reformat.txt	7.87656	0.87111
e0928_exp03_live_07_reformat.txt	7.92978	0.877977
e0928_exp03_live_07_reformat.txt	7.983	0.862966
e0928_exp03_live_07_reformat.txt	8.03622	0.873175
e0928_exp03_live_07_reformat.txt	8.08944	0.862935
e0928_exp03_live_07_reformat.txt	8.14266	0.852943
e0928_exp03_live_07_reformat.txt	8.19588	0.865735
e0928_exp03_live_07_reformat.txt	8.2491	0.871765
e0928_exp03_live_07_reformat.txt	8.30232	0.850022
e0928_exp03_live_07_reformat.txt	8.35554	0.857391
e0928_exp03_live_07_reformat.txt	8.40876	0.857794
e0928_exp03_live_07_reformat.txt	8.46198	0.858738
e0928_exp03_live_07_reformat.txt	8.5152	0.840152
e0928_exp03_live_07_reformat.txt	8.56842	0.84556
e0928_exp03_live_07_reformat.txt	8.62164	0.843961
e0928_exp03_live_07_reformat.txt	8.67486	0.842342
e0928_exp03_live_07_reformat.txt	8.72808	0.852812
e0928_exp03_live_07_reformat.txt	8.7813	0.854052
e0928_exp03_live_07_reformat.txt	8.83452	0.868443
e0928_exp03_live_07_reformat.txt	8.88774	0.840764
e0928_exp03_live_07_reformat.txt	8.94096	0.846127
e0928_exp03_live_07_reformat.txt	8.99418	0.838145
e0928_exp03_live_07_reformat.txt	9.0474	0.850012
e0928_exp03_live_07_reformat.txt	9.10062	0.850343
e0928_exp03_live_07_reformat.txt	9.15384	0.843867
e0928_exp03_live_07_reformat.txt	9.20706	0.840918
e0928_exp03_live_07_reformat.txt	9.26028	0.860247
e0928_exp03_live_07_reformat.txt	9.3135	0.855669
e0928_exp03_live_07_reformat.txt	9.36672	0.867551
e0928_exp03_live_07_reformat.txt	9.41994	0.859522
e0928_exp03_live_07_reformat.txt	9.47316	0.872269
e0928_exp03_live_07_reformat.txt	9.52638	0.865596
e0928_exp03_live_07_reformat.txt	9.5796	0.862056
e0928_exp03_live_07_reformat.txt	9.63282	0.865299
e0928_exp03_live_07_reformat.txt	9.68604	0.84116
e0928_exp03_live_07_reformat.txt	9.73926	0.869077
e0928_exp03_live_07_reformat.txt	9.79248	0.858201
e0928_exp03_live_07_reformat.txt	9.8457	0.854573
e0928_exp03_live_07_reformat.txt	9.89892	0.864639
e0928_exp03_live_07_reformat.txt	9.95214	0.871479
e0928_exp03_live_07_reformat.txt	10.0054	0.885738
e0928_exp03_live_07_reformat.txt	10.0586	0.88608
e0928_exp03_live_07_reformat.txt	10.1118	0.890798
e0928_exp03_live_07_reformat.txt	10.165	0.884818
e0928_exp03_live_07_reformat.txt	10.2182	0.903571
e0928_exp03_live_07_reformat.txt	10.2715	0.895112
e0928_exp03_live_07_reformat.txt	10.3247	0.902461
e0928_exp03_live_07_reformat.txt	10.3779	0.889684
e0928_exp03_live_07_reformat.txt	10.4311	0.870026
e0928_exp03_live_07_reformat.txt	10.4843	0.866443
e0928_exp03_live_07_reformat.txt	10.5376	0.88074
[truncated: 25,002 more rows]

## Sheet: Ext.Fig.5b,c
	Fraction of GEMs overlapping with Ki-67						Fraction of Ki-67 overlapping with GEMs
Relative GEM abdundance per cell (a.u.)	0 min rapalog	15 min	30 min	60 min		Relative GEM abdundance per cell (a.u.)	0h rapalog	15 min	30 min	60 min
0.051157	0.062083					0.051157	0.061926
0.127512	0.079728					0.127512	0.153428
0.12856	0.084691					0.12856	0.19499
0.111965	0.133411					0.111965	0.195939
0.091132	0.122133					0.091132	0.136148
0.033646	0.085127					0.033646	0.050821
0.055222	0.042275					0.055222	0.068313
0.020064	0.013668					0.020064	0.012692
0.024746	0.042559					0.024746	0.022397
0.050655	0.049772					0.050655	0.049322
0.090135	0.103461					0.090135	0.117757
0.127993	0.112268					0.127993	0.161979
0.061227	0.075985					0.061227	0.065449
0.008554	0.026073					0.008554	0.007369
0.010765	0.035874					0.010765	0.01639
0.060693	0.029251					0.060693	0.064707
0.067471	0.055551					0.067471	0.048234
0.059689	0.03325					0.059689	0.070658
0.018114	0.010458					0.018114	0.005716
0.06963	0.084361					0.06963	0.093693
0.095545	0.118566					0.095545	0.199379
0.099387	0.115338					0.099387	0.192103
0.024829	0.045527					0.024829	0.028174
0.054771	0.138292					0.054771	0.110016
0.008614	0.030244					0.008614	0.01547
0.209172	0.156217					0.209172	0.449703
0.021606	0.072065					0.021606	0.027083
0.028271	0.096651					0.028271	0.042325
0.004821	0.022443					0.004821	0.00291
0.029324	0.021755					0.029324	0.023307
0.069092	0.101859					0.069092	0.103492
0.011072	0.081912					0.011072	0.025769
0.027596	0.095417					0.027596	0.046644
0.080843	0.128562					0.080843	0.150137
0.016513	0.16559					0.016513	0.037843
0.0777	0.083179					0.0777	0.14276
0.057299	0.123498					0.057299	0.105194
0.038441	0.13645					0.038441	0.082218
0.012575	0.099883					0.012575	0.019913
0.007247	0.08493					0.007247	0.023611
0.040717	0.062994					0.040717	0.045243
0.108441		0.218356				0.108441		0.417156
0.040848		0.276684				0.040848		0.167153
0.03746		0.561536				0.03746		0.234881
0.05648		0.416603				0.05648		0.330302
0.075858		0.320473				0.075858		0.367501
0.119762		0.268036				0.119762		0.385985
0.111925		0.390179				0.111925		0.480327
0.026741		0.356292				0.026741		0.22542
0.023977		0.274539				0.023977		0.188337
0.047029		0.471542				0.047029		0.314927
0.012401		0.300642				0.012401		0.158957
0.045941		0.499777				0.045941		0.306905
0.147398		0.352056				0.147398		0.547941
0.077705		0.293578				0.077705		0.354229
0.021813		0.602984				0.021813		0.197954
0.150056		0.282461				0.150056		0.488502
0.107005		0.273868				0.107005		0.382824
0.044124		0.435355				0.044124		0.223732
0.032551		0.196196				0.032551		0.133669
0.146174		0.332958				0.146174		0.487449
0.015637		0.465857				0.015637		0.107656
0.009663		0.161942				0.009663		0.037539
0.158318		0.200363				0.158318		0.580474
0.053074		0.641491				0.053074		0.37754
0.096542		0.473706				0.096542		0.547421
0.237899		0.335426				0.237899		0.601356
0.069924		0.445177				0.069924		0.472951
0.167748		0.271305				0.167748		0.606298
0.074961		0.314912				0.074961		0.441125
0.068953		0.439375				0.068953		0.454044
0.064755		0.548821				0.064755		0.594391
0.117443		0.384834				0.117443		0.70655
0.084996		0.479877				0.084996		0.558483
0.062619		0.627523				0.062619		0.617592
0.170362		0.407688				0.170362		0.597085
0.06958		0.33082				0.06958		0.411615
0.0065		0.743485				0.0065		0.12776
0.022384		0.639602				0.022384		0.212152
0.088406		0.382757				0.088406		0.650345
0.019715		0.775758				0.019715		0.335961
0.02447		0.70531				0.02447		0.415206
0.102594			0.6588			0.102594			0.733881
0.127555			0.73554			0.127555			0.764323
0.15427			0.433595			0.15427			0.809191
0.117258			0.50158			0.117258			0.739471
0.098195			0.646091			0.098195			0.747494
0.104347			0.572826			0.104347			0.700881
0.132156			0.47604			0.132156			0.791967
0.142772			0.555634			0.142772			0.826978
0.056349			0.701959			0.056349			0.657449
0.103687			0.683421			0.103687			0.767599
0.139147			0.548594			0.139147			0.817558
0.160674			0.454973			0.160674			0.724193
0.10617			0.574637			0.10617			0.789586
0.118053			0.547059			0.118053			0.802816
0.101104			0.693163			0.101104			0.733241
0.102353			0.597195			0.102353			0.737455
0.065055			0.680586			0.065055			0.688514
0.122263			0.528432			0.122263			0.753834
0.116872			0.556413			0.116872			0.715204
0.127561			0.657877			0.127561			0.748308
0.137025			0.354609			0.137025			0.627927
0.066237			0.392626			0.066237			0.495784
0.124515			0.399194			0.124515			0.579213
0.054811			0.724979			0.054811			0.595297
0.063963			0.516153			0.063963			0.582839
0.132022			0.48806			0.132022			0.696655
0.109539			0.457224			0.109539			0.688836
0.011533			0.47024			0.011533			0.228566
0.006226			0.726263			0.006226			0.177459
0.082702			0.676542			0.082702			0.652888
0.029828			0.834664			0.029828			0.48813
0.064664			0.701087			0.064664			0.689458
0.049896			0.654075			0.049896			0.636493
0.036211			0.83154			0.036211			0.525849
0.054386			0.639299			0.054386			0.593112
0.129186			0.369938			0.129186			0.691637
0.02911			0.87026			0.02911			0.439666
0.164236			0.379875			0.164236			0.62937
0.006934			0.533711			0.006934			0.307117
0.230181			0.329684			0.230181			0.734982
0.130506				0.584956		0.130506				0.772162
0.134306				0.538372		0.134306				0.89768
0.09624				0.79218		0.09624				0.735618
0.069063				0.798072		0.069063				0.694743
0.088551				0.777359		0.088551				0.729352
0.147791				0.602425		0.147791				0.865471
0.050261				0.810222		0.050261				0.648377
0.082624				0.795718		0.082624				0.688801
0.037919				0.762104		0.037919				0.635044
0.107312				0.639484		0.107312				0.717096
0.086442				0.687317		0.086442				0.808675
0.111831				0.694688		0.111831				0.794621
0.09782				0.695931		0.09782				0.776495
0.072239				0.812528		0.072239				0.691828
0.078682				0.648833		0.078682				0.687892
0.050353				0.72273		0.050353				0.602324
0.060762				0.721937		0.060762				0.622399
0.201187				0.462105		0.201187				0.887138
0.061758				0.832775		0.061758				0.658989
0.012256				0.886717		0.012256				0.239484
0.072137				0.581756		0.072137				0.586719
0.086341				0.70788		0.086341				0.552505
0.102755				0.637607		0.102755				0.603408
0.003418				0.44389		0.003418				0.155599
0.042693				0.937508		0.042693				0.522037
0.082663				0.061741		0.082663				0.251013
0.026841				0.90294		0.026841				0.33284
0.03957				0.896691		0.03957				0.494825
0.079205				0.766885		0.079205				0.685917
0.040078				0.833501		0.040078				0.478879
0.151721				0.502696		0.151721				0.654602
0.009024				0.874062		0.009024				0.196405
0.132923				0.596854		0.132923				0.610453
0.018447				0.871479		0.018447				0.413917
0.137299				0.370508		0.137299				0.612244
0.08483				0.720773		0.08483				0.665896
0.054995				0.736941		0.054995				0.502432
0.0634				0.794386		0.0634				0.61088
0.205787				0.344713		0.205787				0.629165

## Sheet: Ext.Fig.5e,f
	Fraction of GEMs overlapping with Nup96							Fraction of Nup96 overlapping with GEMs
Relative GEM abdundance per cell (a.u.)	0h	1h	6h	12h			Relative GEM abdundance per cell (a.u.)	0h	1h	6h	12h
0.066333	0.015789						0.066333	0.079958
0.088122	0.035307						0.088122	0.160843
0.082712	0.035521						0.082712	0.17172
0.108205	0.020781						0.108205	0.175084
0.08579	0.02412						0.08579	0.140699
0.108575	0.021666						0.108575	0.198486
0.112188	0.024067						0.112188	0.22906
0.10142	0.033735						0.10142	0.197727
0.061141	0.037328						0.061141	0.226405
0.092922	0.022602						0.092922	0.122613
0.131173	0.01225						0.131173	0.158038
0.106647	0.017156						0.106647	0.211901
0.06443	0.022484						0.06443	0.123008
0.05092	0.034617						0.05092	0.073002
0.046749	0.025356						0.046749	0.055511
0.085862	0.016188						0.085862	0.102102
0.092762	0.048395						0.092762	0.162705
0.111815	0.018267						0.111815	0.116356
0.091107	0.023669						0.091107	0.153638
0.082496	0.039331						0.082496	0.148409
0.104571	0.032597						0.104571	0.151917
0.165091	0.028047						0.165091	0.197517
0.043167	0.046937						0.043167	0.077491
0.103158	0.019009						0.103158	0.1357
0.134191	0.028003						0.134191	0.190585
0.037286	0.016109						0.037286	0.042644
0.041063	0.011512						0.041063	0.027582
0.115939	0.052875						0.115939	0.178752
0.121759	0.027263						0.121759	0.191997
0.129933	0.038343						0.129933	0.181085
0.091878	0.036333						0.091878	0.142734
0.089184	0.025744						0.089184	0.155473
0.06936	0.024383						0.06936	0.089602
0.071825	0.014647						0.071825	0.08161
0.117961	0.017532						0.117961	0.151606
0.113372	0.020614						0.113372	0.151279
0.138712	0.02063						0.138712	0.178736
0.105274	0.025037						0.105274	0.180975
0.108859	0.030776						0.108859	0.218847
0.057634	0.034221						0.057634	0.080385
0.155515	0.02323						0.155515	0.186734
0.059619		0.020141					0.059619		0.088245
0.04472		0.075421					0.04472		0.198898
0.073806		0.087137					0.073806		0.405697
0.088462		0.071679					0.088462		0.372033
0.072296		0.041639					0.072296		0.20758
0.048281		0.104721					0.048281		0.267095
0.05582		0.108961					0.05582		0.278141
0.021411		0.073369					0.021411		0.098247
0.068463		0.052672					0.068463		0.259295
0.06487		0.047258					0.06487		0.130365
0.076135		0.077267					0.076135		0.270307
0.091081		0.062121					0.091081		0.386364
0.077009		0.096461					0.077009		0.376356
0.096303		0.038535					0.096303		0.270227
0.077423		0.088729					0.077423		0.343992
0.100469		0.111316					0.100469		0.364055
0.067062		0.040894					0.067062		0.265913
0.046932		0.081691					0.046932		0.27906
0.055332		0.068117					0.055332		0.337478
0.057751		0.056009					0.057751		0.2867
0.015287		0.245028					0.015287		0.30415
0.010212		0.029468					0.010212		0.017016
0.066591		0.068386					0.066591		0.254928
0.144453		0.016792					0.144453		0.184962
0.038853		0.078378					0.038853		0.127744
0.05961		0.098938					0.05961		0.186683
0.031297		0.086914					0.031297		0.206993
0.091871		0.083765					0.091871		0.421128
0.07207		0.068737					0.07207		0.310312
0.101553		0.059143					0.101553		0.375891
0.133879		0.058905					0.133879		0.344479
0.084719		0.038045					0.084719		0.253896
0.134395		0.028904					0.134395		0.173866
0.075653		0.051193					0.075653		0.249078
0.064318		0.066927					0.064318		0.298979
0.12789		0.055672					0.12789		0.416849
0.052549		0.126051					0.052549		0.291141
0.032651		0.092932					0.032651		0.213284
0.119727		0.039688					0.119727		0.307855
0.139684		0.030279					0.139684		0.366283
0.139592		0.031456					0.139592		0.315779
0.05848			0.085183				0.05848			0.338382
0.078693			0.067013				0.078693			0.307334
0.007991			0.432003				0.007991			0.158155
0.031416			0.152719				0.031416			0.363123
0.017502			0.133124				0.017502			0.181293
0.071343			0.080296				0.071343			0.467959
0.025337			0.146474				0.025337			0.18376
0.086571			0.060003				0.086571			0.390679
0.087523			0.048493				0.087523			0.347991
0.048826			0.072215				0.048826			0.250969
0.048266			0.170396				0.048266			0.356589
0.020243			0.232035				0.020243			0.350157
0.045315			0.066811				0.045315			0.287689
0.049106			0.098435				0.049106			0.350903
0.068183			0.063108				0.068183			0.472775
0.079969			0.057992				0.079969			0.391364
0.027033			0.142991				0.027033			0.221495
0.022642			0.092339				0.022642			0.144163
0.042947			0.08962				0.042947			0.218977
0.050795			0.030258				0.050795			0.111889
0.063348			0.027695				0.063348			0.121072
0.000156			0.85641				0.000156			0.008586
0.004256			0.358947				0.004256			0.118979
0.01448			0.398989				0.01448			0.255567
0.000785			0.490222				0.000785			0.028502
0.014009			0.25769				0.014009			0.220074
0.037711			0.130876				0.037711			0.358019
0.029555			0.123821				0.029555			0.294468
0.084392			0.053288				0.084392			0.174141
0.041345			0.091222				0.041345			0.254808
0.126953			0.078727				0.126953			0.359074
0.145497			0.050675				0.145497			0.372079
0.019471			0.377805				0.019471			0.315382
0.030132			0.118488				0.030132			0.22325
0.062475			0.096791				0.062475			0.353979
0.048743			0.144706				0.048743			0.384985
0.050694			0.119131				0.050694			0.355115
0.048088			0.150066				0.048088			0.340448
0.039895			0.165101				0.039895			0.325986
0.070509			0.071105				0.070509			0.459309
0.071595			0.094037				0.071595			0.470471
0.038172			0.134922				0.038172			0.322913
0.127677			0.086352				0.127677			0.431342
0.056742			0.127142				0.056742			0.358255
0.061723				0.097583			0.061723				0.426166
0.071429				0.046729			0.071429				0.397006
0.068209				0.063423			0.068209				0.319985
0.075412				0.053991			0.075412				0.280545
0.092339				0.033074			0.092339				0.256734
0.09281				0.039717			0.09281				0.275803
0.116835				0.014113			0.116835				0.168705
0.07291				0.1177			0.07291				0.412465
0.068309				0.111555			0.068309				0.340727
0.059114				0.047304			0.059114				0.236597
0.062268				0.04984			0.062268				0.185143
0.041964				0.077123			0.041964				0.212571
0.044002				0.114332			0.044002				0.26934
0.045328				0.070864			0.045328				0.243971
0.05074				0.089859			0.05074				0.224967
0.046646				0.082615			0.046646				0.321919
0.055162				0.083594			0.055162				0.331438
0.046627				0.141347			0.046627				0.304322
0.081709				0.053715			0.081709				0.358322
0.084662				0.061951			0.084662				0.349988
0.075884				0.104225			0.075884				0.322718
0.044233				0.088138			0.044233				0.322412
0.057497				0.081377			0.057497				0.363932
0.056629				0.052389			0.056629				0.236573
0.123612				0.039735			0.123612				0.431867
0.125163				0.076736			0.125163				0.436393
0.003889				0.457424			0.003889				0.089217
0.045513				0.063683			0.045513				0.283371
0.076176				0.108577			0.076176				0.35943
0.088939				0.061184			0.088939				0.345604
0.053654				0.093825			0.053654				0.275962
0.115588				0.05552			0.115588				0.350622
0.081153				0.09143			0.081153				0.457098
0.041579				0.182113			0.041579				0.386596
0.084157				0.064956			0.084157				0.340456
0.007303				0.455836			0.007303				0.270904
0.005201				0.29791			0.005201				0.17541
0.001737				0.673794			0.001737				0.093774
0.001678				0.568847			0.001678				0.062368
0.049641				0.094199			0.049641				0.440184
0.082213				0.084848			0.082213				0.426989
0.066305				0.060904			0.066305				0.437223
0.049096				0.111087			0.049096				0.370552
0.032981				0.147165			0.032981				0.300117
0.005204				0.184344			0.005204				0.062824
0.006733				0.199411			0.006733				0.088334
0.110639				0.082127			0.110639				0.421111
0.092044				0.107052			0.092044				0.385803
0.064244				0.074269			0.064244				0.288507
0.007729				0.501535			0.007729				0.259101
0.047812				0.118825			0.047812				0.395883
0.056663				0.036072			0.056663				0.131892
0.070345				0.074704			0.070345				0.396239
0.059062				0.103413			0.059062				0.387593
0.019027				0.210533			0.019027				0.295147
0.022505				0.158606			0.022505				0.226782
0.161513				0.045816			0.161513				0.478487
0.118319				0.048795			0.118319				0.401937

[truncated: 10 more sheets: Ext.Fig.5h,i, Ext.Fig.6b, Ext.Fig.6c, Ext.Fig.6e, Ext.Fig.6g, Ext.Fig.6h, Ext.Fig.6j, Ext.Fig.6k, Ext.Fig.8b,c, Ext.Fig.10c]
